# Supplementary material for: Regional sequencing collaboration reveals persistence of the T12 Vibrio cholerae O1 lineage in West Africa
Source: eLife. 2021 Jun 18;10:e65159. doi: 10.7554/eLife.65159 (PMC8213408; doi:10.7554/eLife.65159)
Supplement: Figure 1—source data 1. [file elife-65159-fig1-data1.zip]

Archive with 1 entries (1 files):
- Figure1SourceData1.csv
