# Supplementary material for: Regional sequencing collaboration reveals persistence of the T12 Vibrio cholerae O1 lineage in West Africa
Source: eLife. 2021 Jun 18;10:e65159. doi: 10.7554/eLife.65159 (PMC8213408; doi:10.7554/eLife.65159)
Supplement: Figure 1—source data 1. [file elife-65159-fig1-data1.zip › Figure1SourceData1.csv]

week	year	date	country	cases
1	2010	2010-01-04	Cameroon	0
1	2010	2010-01-04	Niger	0
1	2010	2010-01-04	Nigeria	26
1	2011	2011-01-03	Cameroon	140
1	2011	2011-01-03	Niger	0
1	2011	2011-01-03	Nigeria	163
1	2012	2012-01-02	Cameroon	11
1	2012	2012-01-02	Niger	3
1	2012	2012-01-02	Nigeria	3
1	2013	2013-01-07	Cameroon	0
1	2013	2013-01-07	Niger	0
1	2013	2013-01-07	Nigeria	0
1	2014	2014-01-06	Cameroon	0
1	2014	2014-01-06	Niger	4
1	2014	2014-01-06	Nigeria	238
1	2015	2015-01-05	Cameroon	0
1	2015	2015-01-05	Niger	16
1	2015	2015-01-05	Nigeria	15
1	2016	2016-01-04	Cameroon	0
1	2016	2016-01-04	Niger	0
1	2016	2016-01-04	Nigeria	15
1	2017	2017-01-02	Cameroon	0
1	2017	2017-01-02	Niger	0
1	2017	2017-01-02	Nigeria	0
1	2018	2018-01-08	Cameroon	0
1	2018	2018-01-08	Niger	0
1	2018	2018-01-08	Nigeria	84
1	2019	2019-01-05	Cameroon	1
1	2019	2019-01-05	Niger	0
1	2019	2019-01-05	Nigeria	1
2	2010	2010-01-11	Cameroon	0
2	2010	2010-01-11	Niger	0
2	2010	2010-01-11	Nigeria	13
2	2011	2011-01-10	Cameroon	104
2	2011	2011-01-10	Niger	0
2	2011	2011-01-10	Nigeria	84
2	2012	2012-01-09	Cameroon	21
2	2012	2012-01-09	Niger	0
2	2012	2012-01-09	Nigeria	2
2	2013	2013-01-14	Cameroon	0
2	2013	2013-01-14	Niger	0
2	2013	2013-01-14	Nigeria	0
2	2014	2014-01-13	Cameroon	1
2	2014	2014-01-13	Niger	1
2	2014	2014-01-13	Nigeria	100
2	2015	2015-01-12	Cameroon	0
2	2015	2015-01-12	Niger	6
2	2015	2015-01-12	Nigeria	218
2	2016	2016-01-11	Cameroon	0
2	2016	2016-01-11	Niger	0
2	2016	2016-01-11	Nigeria	27
2	2017	2017-01-09	Cameroon	0
2	2017	2017-01-09	Niger	0
2	2017	2017-01-09	Nigeria	24
2	2018	2018-01-15	Cameroon	0
2	2018	2018-01-15	Niger	0
2	2018	2018-01-15	Nigeria	40
2	2019	2019-01-12	Cameroon	2
2	2019	2019-01-12	Niger	0
2	2019	2019-01-12	Nigeria	18
3	2010	2010-01-18	Cameroon	0
3	2010	2010-01-18	Niger	0
3	2010	2010-01-18	Nigeria	14
3	2011	2011-01-17	Cameroon	161
3	2011	2011-01-17	Niger	0
3	2011	2011-01-17	Nigeria	61
3	2012	2012-01-16	Cameroon	5
3	2012	2012-01-16	Niger	2
3	2012	2012-01-16	Nigeria	13
3	2013	2013-01-21	Cameroon	0
3	2013	2013-01-21	Niger	0
3	2013	2013-01-21	Nigeria	0
3	2014	2014-01-20	Cameroon	1
3	2014	2014-01-20	Niger	4
3	2014	2014-01-20	Nigeria	273
3	2015	2015-01-19	Cameroon	0
3	2015	2015-01-19	Niger	3
3	2015	2015-01-19	Nigeria	55
3	2016	2016-01-18	Cameroon	0
3	2016	2016-01-18	Niger	0
3	2016	2016-01-18	Nigeria	33
3	2017	2017-01-16	Cameroon	1
3	2017	2017-01-16	Niger	0
3	2017	2017-01-16	Nigeria	1
3	2018	2018-01-22	Cameroon	0
3	2018	2018-01-22	Niger	0
3	2018	2018-01-22	Nigeria	25
3	2019	2019-01-19	Cameroon	0
3	2019	2019-01-19	Niger	0
3	2019	2019-01-19	Nigeria	14
4	2010	2010-01-25	Cameroon	0
4	2010	2010-01-25	Niger	0
4	2010	2010-01-25	Nigeria	18
4	2011	2011-01-24	Cameroon	180
4	2011	2011-01-24	Niger	0
4	2011	2011-01-24	Nigeria	116
4	2012	2012-01-23	Cameroon	8
4	2012	2012-01-23	Niger	15
4	2012	2012-01-23	Nigeria	8
4	2013	2013-01-28	Cameroon	0
4	2013	2013-01-28	Niger	0
4	2013	2013-01-28	Nigeria	0
4	2014	2014-01-27	Cameroon	0
4	2014	2014-01-27	Niger	4
4	2014	2014-01-27	Nigeria	470
4	2015	2015-01-26	Cameroon	0
4	2015	2015-01-26	Niger	17
4	2015	2015-01-26	Nigeria	295
4	2016	2016-01-25	Cameroon	0
4	2016	2016-01-25	Niger	0
4	2016	2016-01-25	Nigeria	4
4	2017	2017-01-23	Cameroon	0
4	2017	2017-01-23	Niger	0
4	2017	2017-01-23	Nigeria	7
4	2018	2018-01-29	Cameroon	2
4	2018	2018-01-29	Niger	0
4	2018	2018-01-29	Nigeria	8
4	2019	2019-01-26	Cameroon	1
4	2019	2019-01-26	Niger	0
4	2019	2019-01-26	Nigeria	18
5	2010	2010-02-01	Cameroon	0
5	2010	2010-02-01	Niger	0
5	2010	2010-02-01	Nigeria	40
5	2011	2011-01-31	Cameroon	181
5	2011	2011-01-31	Niger	0
5	2011	2011-01-31	Nigeria	35
5	2012	2012-01-30	Cameroon	4
5	2012	2012-01-30	Niger	65
5	2012	2012-01-30	Nigeria	14
5	2013	2013-02-04	Cameroon	1
5	2013	2013-02-04	Niger	0
5	2013	2013-02-04	Nigeria	0
5	2014	2014-02-03	Cameroon	1
5	2014	2014-02-03	Niger	3
5	2014	2014-02-03	Nigeria	1030
5	2015	2015-02-02	Cameroon	0
5	2015	2015-02-02	Niger	9
5	2015	2015-02-02	Nigeria	120
5	2016	2016-02-01	Cameroon	0
5	2016	2016-02-01	Niger	0
5	2016	2016-02-01	Nigeria	5
5	2017	2017-01-30	Cameroon	0
5	2017	2017-01-30	Niger	0
5	2017	2017-01-30	Nigeria	5
5	2018	2018-02-05	Cameroon	0
5	2018	2018-02-05	Niger	0
5	2018	2018-02-05	Nigeria	15
5	2019	2019-02-02	Cameroon	0
5	2019	2019-02-02	Niger	0
5	2019	2019-02-02	Nigeria	7
6	2010	2010-02-08	Cameroon	0
6	2010	2010-02-08	Niger	0
6	2010	2010-02-08	Nigeria	47
6	2011	2011-02-07	Cameroon	194
6	2011	2011-02-07	Niger	0
6	2011	2011-02-07	Nigeria	22
6	2012	2012-02-06	Cameroon	2
6	2012	2012-02-06	Niger	46
6	2012	2012-02-06	Nigeria	20
6	2013	2013-02-11	Cameroon	1
6	2013	2013-02-11	Niger	0
6	2013	2013-02-11	Nigeria	0
6	2014	2014-02-10	Cameroon	2
6	2014	2014-02-10	Niger	2
6	2014	2014-02-10	Nigeria	1103
6	2015	2015-02-09	Cameroon	0
6	2015	2015-02-09	Niger	0
6	2015	2015-02-09	Nigeria	110
6	2016	2016-02-08	Cameroon	0
6	2016	2016-02-08	Niger	0
6	2016	2016-02-08	Nigeria	10
6	2017	2017-02-06	Cameroon	1
6	2017	2017-02-06	Niger	0
6	2017	2017-02-06	Nigeria	0
6	2018	2018-02-12	Cameroon	0
6	2018	2018-02-12	Niger	0
6	2018	2018-02-12	Nigeria	12
6	2019	2019-02-09	Cameroon	0
6	2019	2019-02-09	Niger	0
6	2019	2019-02-09	Nigeria	14
7	2010	2010-02-15	Cameroon	0
7	2010	2010-02-15	Niger	0
7	2010	2010-02-15	Nigeria	49
7	2011	2011-02-14	Cameroon	206
7	2011	2011-02-14	Niger	0
7	2011	2011-02-14	Nigeria	52
7	2012	2012-02-13	Cameroon	3
7	2012	2012-02-13	Niger	35
7	2012	2012-02-13	Nigeria	27
7	2013	2013-02-18	Cameroon	0
7	2013	2013-02-18	Niger	0
7	2013	2013-02-18	Nigeria	2
7	2014	2014-02-17	Cameroon	0
7	2014	2014-02-17	Niger	28
7	2014	2014-02-17	Nigeria	969
7	2015	2015-02-16	Cameroon	0
7	2015	2015-02-16	Niger	0
7	2015	2015-02-16	Nigeria	27
7	2016	2016-02-15	Cameroon	0
7	2016	2016-02-15	Niger	0
7	2016	2016-02-15	Nigeria	0
7	2017	2017-02-13	Cameroon	0
7	2017	2017-02-13	Niger	0
7	2017	2017-02-13	Nigeria	1
7	2018	2018-02-19	Cameroon	0
7	2018	2018-02-19	Niger	0
7	2018	2018-02-19	Nigeria	3
7	2019	2019-02-16	Cameroon	0
7	2019	2019-02-16	Niger	0
7	2019	2019-02-16	Nigeria	33
8	2010	2010-02-22	Cameroon	0
8	2010	2010-02-22	Niger	0
8	2010	2010-02-22	Nigeria	64
8	2011	2011-02-21	Cameroon	185
8	2011	2011-02-21	Niger	1
8	2011	2011-02-21	Nigeria	298
8	2012	2012-02-20	Cameroon	1
8	2012	2012-02-20	Niger	17
8	2012	2012-02-20	Nigeria	24
8	2013	2013-02-25	Cameroon	3
8	2013	2013-02-25	Niger	0
8	2013	2013-02-25	Nigeria	0
8	2014	2014-02-24	Cameroon	1
8	2014	2014-02-24	Niger	20
8	2014	2014-02-24	Nigeria	915
8	2015	2015-02-23	Cameroon	1
8	2015	2015-02-23	Niger	0
8	2015	2015-02-23	Nigeria	21
8	2016	2016-02-22	Cameroon	0
8	2016	2016-02-22	Niger	0
8	2016	2016-02-22	Nigeria	21
8	2017	2017-02-20	Cameroon	14
8	2017	2017-02-20	Niger	0
8	2017	2017-02-20	Nigeria	0
8	2018	2018-02-26	Cameroon	0
8	2018	2018-02-26	Niger	0
8	2018	2018-02-26	Nigeria	11
8	2019	2019-02-23	Cameroon	0
8	2019	2019-02-23	Niger	0
8	2019	2019-02-23	Nigeria	75
9	2010	2010-03-01	Cameroon	0
9	2010	2010-03-01	Niger	0
9	2010	2010-03-01	Nigeria	10
9	2011	2011-02-28	Cameroon	204
9	2011	2011-02-28	Niger	0
9	2011	2011-02-28	Nigeria	254
9	2012	2012-02-27	Cameroon	6
9	2012	2012-02-27	Niger	64
9	2012	2012-02-27	Nigeria	13
9	2013	2013-03-04	Cameroon	0
9	2013	2013-03-04	Niger	0
9	2013	2013-03-04	Nigeria	0
9	2014	2014-03-03	Cameroon	0
9	2014	2014-03-03	Niger	11
9	2014	2014-03-03	Nigeria	857
9	2015	2015-03-02	Cameroon	0
9	2015	2015-03-02	Niger	0
9	2015	2015-03-02	Nigeria	22
9	2016	2016-02-29	Cameroon	0
9	2016	2016-02-29	Niger	0
9	2016	2016-02-29	Nigeria	33
9	2017	2017-02-27	Cameroon	0
9	2017	2017-02-27	Niger	0
9	2017	2017-02-27	Nigeria	21
9	2018	2018-03-05	Cameroon	0
9	2018	2018-03-05	Niger	0
9	2018	2018-03-05	Nigeria	12
9	2019	2019-03-02	Cameroon	0
9	2019	2019-03-02	Niger	0
9	2019	2019-03-02	Nigeria	34
10	2010	2010-03-08	Cameroon	0
10	2010	2010-03-08	Niger	0
10	2010	2010-03-08	Nigeria	7
10	2011	2011-03-07	Cameroon	204
10	2011	2011-03-07	Niger	1
10	2011	2011-03-07	Nigeria	264
10	2012	2012-03-05	Cameroon	3
10	2012	2012-03-05	Niger	77
10	2012	2012-03-05	Nigeria	19
10	2013	2013-03-11	Cameroon	2
10	2013	2013-03-11	Niger	0
10	2013	2013-03-11	Nigeria	0
10	2014	2014-03-10	Cameroon	2
10	2014	2014-03-10	Niger	17
10	2014	2014-03-10	Nigeria	1421
10	2015	2015-03-09	Cameroon	1
10	2015	2015-03-09	Niger	0
10	2015	2015-03-09	Nigeria	945
10	2016	2016-03-07	Cameroon	0
10	2016	2016-03-07	Niger	0
10	2016	2016-03-07	Nigeria	26
10	2017	2017-03-06	Cameroon	0
10	2017	2017-03-06	Niger	0
10	2017	2017-03-06	Nigeria	20
10	2018	2018-03-12	Cameroon	0
10	2018	2018-03-12	Niger	0
10	2018	2018-03-12	Nigeria	189
10	2019	2019-03-09	Cameroon	2
10	2019	2019-03-09	Niger	0
10	2019	2019-03-09	Nigeria	5
11	2010	2010-03-15	Cameroon	0
11	2010	2010-03-15	Niger	0
11	2010	2010-03-15	Nigeria	29
11	2011	2011-03-14	Cameroon	305
11	2011	2011-03-14	Niger	4
11	2011	2011-03-14	Nigeria	879
11	2012	2012-03-12	Cameroon	4
11	2012	2012-03-12	Niger	47
11	2012	2012-03-12	Nigeria	19
11	2013	2013-03-18	Cameroon	0
11	2013	2013-03-18	Niger	0
11	2013	2013-03-18	Nigeria	0
11	2014	2014-03-17	Cameroon	0
11	2014	2014-03-17	Niger	10
11	2014	2014-03-17	Nigeria	1395
11	2015	2015-03-16	Cameroon	0
11	2015	2015-03-16	Niger	0
11	2015	2015-03-16	Nigeria	23
11	2016	2016-03-14	Cameroon	0
11	2016	2016-03-14	Niger	0
11	2016	2016-03-14	Nigeria	12
11	2017	2017-03-13	Cameroon	0
11	2017	2017-03-13	Niger	0
11	2017	2017-03-13	Nigeria	0
11	2018	2018-03-19	Cameroon	1
11	2018	2018-03-19	Niger	0
11	2018	2018-03-19	Nigeria	175
11	2019	2019-03-16	Cameroon	0
11	2019	2019-03-16	Niger	0
11	2019	2019-03-16	Nigeria	11
12	2010	2010-03-22	Cameroon	0
12	2010	2010-03-22	Niger	0
12	2010	2010-03-22	Nigeria	1
12	2011	2011-03-21	Cameroon	511
12	2011	2011-03-21	Niger	31
12	2011	2011-03-21	Nigeria	851
12	2012	2012-03-19	Cameroon	1
12	2012	2012-03-19	Niger	15
12	2012	2012-03-19	Nigeria	13
12	2013	2013-03-25	Cameroon	2
12	2013	2013-03-25	Niger	0
12	2013	2013-03-25	Nigeria	0
12	2014	2014-03-24	Cameroon	11
12	2014	2014-03-24	Niger	11
12	2014	2014-03-24	Nigeria	1584
12	2015	2015-03-23	Cameroon	0
12	2015	2015-03-23	Niger	0
12	2015	2015-03-23	Nigeria	42
12	2016	2016-03-21	Cameroon	0
12	2016	2016-03-21	Niger	0
12	2016	2016-03-21	Nigeria	9
12	2017	2017-03-20	Cameroon	0
12	2017	2017-03-20	Niger	0
12	2017	2017-03-20	Nigeria	1
12	2018	2018-03-26	Cameroon	0
12	2018	2018-03-26	Niger	0
12	2018	2018-03-26	Nigeria	351
12	2019	2019-03-23	Cameroon	5
12	2019	2019-03-23	Niger	0
12	2019	2019-03-23	Nigeria	25
13	2010	2010-03-29	Cameroon	0
13	2010	2010-03-29	Niger	0
13	2010	2010-03-29	Nigeria	26
13	2011	2011-03-28	Cameroon	420
13	2011	2011-03-28	Niger	62
13	2011	2011-03-28	Nigeria	1189
13	2012	2012-03-26	Cameroon	8
13	2012	2012-03-26	Niger	32
13	2012	2012-03-26	Nigeria	16
13	2013	2013-04-01	Cameroon	2
13	2013	2013-04-01	Niger	0
13	2013	2013-04-01	Nigeria	0
13	2014	2014-03-31	Cameroon	2
13	2014	2014-03-31	Niger	8
13	2014	2014-03-31	Nigeria	1892
13	2015	2015-03-30	Cameroon	0
13	2015	2015-03-30	Niger	0
13	2015	2015-03-30	Nigeria	0
13	2016	2016-03-28	Cameroon	0
13	2016	2016-03-28	Niger	0
13	2016	2016-03-28	Nigeria	1
13	2017	2017-03-27	Cameroon	0
13	2017	2017-03-27	Niger	0
13	2017	2017-03-27	Nigeria	20
13	2018	2018-04-02	Cameroon	4
13	2018	2018-04-02	Niger	0
13	2018	2018-04-02	Nigeria	337
13	2019	2019-03-30	Cameroon	8
13	2019	2019-03-30	Niger	0
13	2019	2019-03-30	Nigeria	12
14	2010	2010-04-05	Cameroon	0
14	2010	2010-04-05	Niger	0
14	2010	2010-04-05	Nigeria	0
14	2011	2011-04-04	Cameroon	461
14	2011	2011-04-04	Niger	1
14	2011	2011-04-04	Nigeria	1023
14	2012	2012-04-02	Cameroon	0
14	2012	2012-04-02	Niger	24
14	2012	2012-04-02	Nigeria	6
14	2013	2013-04-08	Cameroon	0
14	2013	2013-04-08	Niger	0
14	2013	2013-04-08	Nigeria	1
14	2014	2014-04-07	Cameroon	0
14	2014	2014-04-07	Niger	1
14	2014	2014-04-07	Nigeria	1792
14	2015	2015-04-06	Cameroon	0
14	2015	2015-04-06	Niger	0
14	2015	2015-04-06	Nigeria	7
14	2016	2016-04-04	Cameroon	2
14	2016	2016-04-04	Niger	0
14	2016	2016-04-04	Nigeria	0
14	2017	2017-04-03	Cameroon	1
14	2017	2017-04-03	Niger	0
14	2017	2017-04-03	Nigeria	0
14	2018	2018-04-09	Cameroon	3
14	2018	2018-04-09	Niger	0
14	2018	2018-04-09	Nigeria	602
14	2019	2019-04-06	Cameroon	1
14	2019	2019-04-06	Niger	0
14	2019	2019-04-06	Nigeria	12
15	2010	2010-04-12	Cameroon	0
15	2010	2010-04-12	Niger	0
15	2010	2010-04-12	Nigeria	2
15	2011	2011-04-11	Cameroon	411
15	2011	2011-04-11	Niger	0
15	2011	2011-04-11	Nigeria	526
15	2012	2012-04-09	Cameroon	2
15	2012	2012-04-09	Niger	58
15	2012	2012-04-09	Nigeria	15
15	2013	2013-04-15	Cameroon	0
15	2013	2013-04-15	Niger	0
15	2013	2013-04-15	Nigeria	0
15	2014	2014-04-14	Cameroon	2
15	2014	2014-04-14	Niger	1
15	2014	2014-04-14	Nigeria	1727
15	2015	2015-04-13	Cameroon	0
15	2015	2015-04-13	Niger	0
15	2015	2015-04-13	Nigeria	59
15	2016	2016-04-11	Cameroon	0
15	2016	2016-04-11	Niger	0
15	2016	2016-04-11	Nigeria	0
15	2017	2017-04-10	Cameroon	1
15	2017	2017-04-10	Niger	0
15	2017	2017-04-10	Nigeria	9
15	2018	2018-04-16	Cameroon	0
15	2018	2018-04-16	Niger	0
15	2018	2018-04-16	Nigeria	615
15	2019	2019-04-13	Cameroon	3
15	2019	2019-04-13	Niger	0
15	2019	2019-04-13	Nigeria	90
16	2010	2010-04-19	Cameroon	0
16	2010	2010-04-19	Niger	0
16	2010	2010-04-19	Nigeria	2
16	2011	2011-04-18	Cameroon	563
16	2011	2011-04-18	Niger	38
16	2011	2011-04-18	Nigeria	222
16	2012	2012-04-16	Cameroon	1
16	2012	2012-04-16	Niger	29
16	2012	2012-04-16	Nigeria	8
16	2013	2013-04-22	Cameroon	0
16	2013	2013-04-22	Niger	0
16	2013	2013-04-22	Nigeria	0
16	2014	2014-04-21	Cameroon	5
16	2014	2014-04-21	Niger	1
16	2014	2014-04-21	Nigeria	1500
16	2015	2015-04-20	Cameroon	0
16	2015	2015-04-20	Niger	0
16	2015	2015-04-20	Nigeria	22
16	2016	2016-04-18	Cameroon	0
16	2016	2016-04-18	Niger	0
16	2016	2016-04-18	Nigeria	8
16	2017	2017-04-17	Cameroon	0
16	2017	2017-04-17	Niger	0
16	2017	2017-04-17	Nigeria	26
16	2018	2018-04-23	Cameroon	1
16	2018	2018-04-23	Niger	0
16	2018	2018-04-23	Nigeria	599
16	2019	2019-04-20	Cameroon	1
16	2019	2019-04-20	Niger	0
16	2019	2019-04-20	Nigeria	96
17	2010	2010-04-26	Cameroon	0
17	2010	2010-04-26	Niger	0
17	2010	2010-04-26	Nigeria	1
17	2011	2011-04-25	Cameroon	604
17	2011	2011-04-25	Niger	19
17	2011	2011-04-25	Nigeria	141
17	2012	2012-04-23	Cameroon	0
17	2012	2012-04-23	Niger	55
17	2012	2012-04-23	Nigeria	10
17	2013	2013-04-29	Cameroon	0
17	2013	2013-04-29	Niger	0
17	2013	2013-04-29	Nigeria	0
17	2014	2014-04-28	Cameroon	3
17	2014	2014-04-28	Niger	0
17	2014	2014-04-28	Nigeria	1160
17	2015	2015-04-27	Cameroon	0
17	2015	2015-04-27	Niger	0
17	2015	2015-04-27	Nigeria	16
17	2016	2016-04-25	Cameroon	0
17	2016	2016-04-25	Niger	0
17	2016	2016-04-25	Nigeria	0
17	2017	2017-04-24	Cameroon	0
17	2017	2017-04-24	Niger	0
17	2017	2017-04-24	Nigeria	0
17	2018	2018-04-30	Cameroon	0
17	2018	2018-04-30	Niger	0
17	2018	2018-04-30	Nigeria	527
17	2019	2019-04-27	Cameroon	7
17	2019	2019-04-27	Niger	0
17	2019	2019-04-27	Nigeria	85
18	2010	2010-05-03	Cameroon	24
18	2010	2010-05-03	Niger	0
18	2010	2010-05-03	Nigeria	0
18	2011	2011-05-02	Cameroon	576
18	2011	2011-05-02	Niger	3
18	2011	2011-05-02	Nigeria	203
18	2012	2012-04-30	Cameroon	7
18	2012	2012-04-30	Niger	68
18	2012	2012-04-30	Nigeria	9
18	2013	2013-05-06	Cameroon	1
18	2013	2013-05-06	Niger	0
18	2013	2013-05-06	Nigeria	0
18	2014	2014-05-05	Cameroon	3
18	2014	2014-05-05	Niger	7
18	2014	2014-05-05	Nigeria	773
18	2015	2015-05-04	Cameroon	0
18	2015	2015-05-04	Niger	0
18	2015	2015-05-04	Nigeria	21
18	2016	2016-05-02	Cameroon	0
18	2016	2016-05-02	Niger	0
18	2016	2016-05-02	Nigeria	0
18	2017	2017-05-01	Cameroon	0
18	2017	2017-05-01	Niger	0
18	2017	2017-05-01	Nigeria	148
18	2018	2018-05-07	Cameroon	0
18	2018	2018-05-07	Niger	0
18	2018	2018-05-07	Nigeria	297
18	2019	2019-05-04	Cameroon	5
18	2019	2019-05-04	Niger	0
18	2019	2019-05-04	Nigeria	47
19	2010	2010-05-10	Cameroon	33
19	2010	2010-05-10	Niger	0
19	2010	2010-05-10	Nigeria	24
19	2011	2011-05-09	Cameroon	742
19	2011	2011-05-09	Niger	0
19	2011	2011-05-09	Nigeria	226
19	2012	2012-05-07	Cameroon	2
19	2012	2012-05-07	Niger	64
19	2012	2012-05-07	Nigeria	18
19	2013	2013-05-13	Cameroon	0
19	2013	2013-05-13	Niger	170
19	2013	2013-05-13	Nigeria	0
19	2014	2014-05-12	Cameroon	19
19	2014	2014-05-12	Niger	0
19	2014	2014-05-12	Nigeria	613
19	2015	2015-05-11	Cameroon	0
19	2015	2015-05-11	Niger	0
19	2015	2015-05-11	Nigeria	47
19	2016	2016-05-09	Cameroon	0
19	2016	2016-05-09	Niger	0
19	2016	2016-05-09	Nigeria	12
19	2017	2017-05-08	Cameroon	0
19	2017	2017-05-08	Niger	0
19	2017	2017-05-08	Nigeria	141
19	2018	2018-05-14	Cameroon	1
19	2018	2018-05-14	Niger	0
19	2018	2018-05-14	Nigeria	733
19	2019	2019-05-11	Cameroon	2
19	2019	2019-05-11	Niger	0
19	2019	2019-05-11	Nigeria	12
20	2010	2010-05-17	Cameroon	15
20	2010	2010-05-17	Niger	0
20	2010	2010-05-17	Nigeria	94
20	2011	2011-05-16	Cameroon	596
20	2011	2011-05-16	Niger	4
20	2011	2011-05-16	Nigeria	236
20	2012	2012-05-14	Cameroon	2
20	2012	2012-05-14	Niger	126
20	2012	2012-05-14	Nigeria	13
20	2013	2013-05-20	Cameroon	1
20	2013	2013-05-20	Niger	77
20	2013	2013-05-20	Nigeria	0
20	2014	2014-05-19	Cameroon	11
20	2014	2014-05-19	Niger	0
20	2014	2014-05-19	Nigeria	855
20	2015	2015-05-18	Cameroon	0
20	2015	2015-05-18	Niger	0
20	2015	2015-05-18	Nigeria	0
20	2016	2016-05-16	Cameroon	0
20	2016	2016-05-16	Niger	0
20	2016	2016-05-16	Nigeria	0
20	2017	2017-05-15	Cameroon	0
20	2017	2017-05-15	Niger	0
20	2017	2017-05-15	Nigeria	143
20	2018	2018-05-21	Cameroon	3
20	2018	2018-05-21	Niger	0
20	2018	2018-05-21	Nigeria	190
20	2019	2019-05-18	Cameroon	0
20	2019	2019-05-18	Niger	0
20	2019	2019-05-18	Nigeria	17
21	2010	2010-05-24	Cameroon	11
21	2010	2010-05-24	Niger	0
21	2010	2010-05-24	Nigeria	132
21	2011	2011-05-23	Cameroon	772
21	2011	2011-05-23	Niger	3
21	2011	2011-05-23	Nigeria	191
21	2012	2012-05-21	Cameroon	8
21	2012	2012-05-21	Niger	212
21	2012	2012-05-21	Nigeria	3
21	2013	2013-05-27	Cameroon	0
21	2013	2013-05-27	Niger	35
21	2013	2013-05-27	Nigeria	2
21	2014	2014-05-26	Cameroon	16
21	2014	2014-05-26	Niger	1
21	2014	2014-05-26	Nigeria	1078
21	2015	2015-05-25	Cameroon	1
21	2015	2015-05-25	Niger	0
21	2015	2015-05-25	Nigeria	59
21	2016	2016-05-23	Cameroon	0
21	2016	2016-05-23	Niger	0
21	2016	2016-05-23	Nigeria	2
21	2017	2017-05-22	Cameroon	0
21	2017	2017-05-22	Niger	0
21	2017	2017-05-22	Nigeria	187
21	2018	2018-05-28	Cameroon	1
21	2018	2018-05-28	Niger	0
21	2018	2018-05-28	Nigeria	832
21	2019	2019-05-25	Cameroon	3
21	2019	2019-05-25	Niger	0
21	2019	2019-05-25	Nigeria	26
22	2010	2010-05-31	Cameroon	24
22	2010	2010-05-31	Niger	0
22	2010	2010-05-31	Nigeria	358
22	2011	2011-05-30	Cameroon	573
22	2011	2011-05-30	Niger	21
22	2011	2011-05-30	Nigeria	440
22	2012	2012-05-28	Cameroon	0
22	2012	2012-05-28	Niger	126
22	2012	2012-05-28	Nigeria	2
22	2013	2013-06-03	Cameroon	0
22	2013	2013-06-03	Niger	19
22	2013	2013-06-03	Nigeria	8
22	2014	2014-06-02	Cameroon	35
22	2014	2014-06-02	Niger	22
22	2014	2014-06-02	Nigeria	620
22	2015	2015-06-01	Cameroon	0
22	2015	2015-06-01	Niger	0
22	2015	2015-06-01	Nigeria	9
22	2016	2016-05-30	Cameroon	0
22	2016	2016-05-30	Niger	0
22	2016	2016-05-30	Nigeria	0
22	2017	2017-05-29	Cameroon	0
22	2017	2017-05-29	Niger	0
22	2017	2017-05-29	Nigeria	325
22	2018	2018-06-04	Cameroon	0
22	2018	2018-06-04	Niger	0
22	2018	2018-06-04	Nigeria	910
22	2019	2019-06-01	Cameroon	6
22	2019	2019-06-01	Niger	0
22	2019	2019-06-01	Nigeria	16
23	2010	2010-06-07	Cameroon	24
23	2010	2010-06-07	Niger	0
23	2010	2010-06-07	Nigeria	256
23	2011	2011-06-06	Cameroon	461
23	2011	2011-06-06	Niger	286
23	2011	2011-06-06	Nigeria	808
23	2012	2012-06-04	Cameroon	2
23	2012	2012-06-04	Niger	163
23	2012	2012-06-04	Nigeria	15
23	2013	2013-06-10	Cameroon	0
23	2013	2013-06-10	Niger	25
23	2013	2013-06-10	Nigeria	3
23	2014	2014-06-09	Cameroon	26
23	2014	2014-06-09	Niger	36
23	2014	2014-06-09	Nigeria	525
23	2015	2015-06-08	Cameroon	0
23	2015	2015-06-08	Niger	0
23	2015	2015-06-08	Nigeria	28
23	2016	2016-06-06	Cameroon	0
23	2016	2016-06-06	Niger	0
23	2016	2016-06-06	Nigeria	1
23	2017	2017-06-05	Cameroon	0
23	2017	2017-06-05	Niger	0
23	2017	2017-06-05	Nigeria	361
23	2018	2018-06-11	Cameroon	1
23	2018	2018-06-11	Niger	0
23	2018	2018-06-11	Nigeria	800
23	2019	2019-06-08	Cameroon	6
23	2019	2019-06-08	Niger	0
23	2019	2019-06-08	Nigeria	15
24	2010	2010-06-14	Cameroon	54
24	2010	2010-06-14	Niger	0
24	2010	2010-06-14	Nigeria	260
24	2011	2011-06-13	Cameroon	560
24	2011	2011-06-13	Niger	147
24	2011	2011-06-13	Nigeria	473
24	2012	2012-06-11	Cameroon	0
24	2012	2012-06-11	Niger	274
24	2012	2012-06-11	Nigeria	11
24	2013	2013-06-17	Cameroon	1
24	2013	2013-06-17	Niger	1
24	2013	2013-06-17	Nigeria	22
24	2014	2014-06-16	Cameroon	62
24	2014	2014-06-16	Niger	9
24	2014	2014-06-16	Nigeria	434
24	2015	2015-06-15	Cameroon	3
24	2015	2015-06-15	Niger	0
24	2015	2015-06-15	Nigeria	7
24	2016	2016-06-13	Cameroon	0
24	2016	2016-06-13	Niger	0
24	2016	2016-06-13	Nigeria	29
24	2017	2017-06-12	Cameroon	0
24	2017	2017-06-12	Niger	0
24	2017	2017-06-12	Nigeria	248
24	2018	2018-06-18	Cameroon	0
24	2018	2018-06-18	Niger	0
24	2018	2018-06-18	Nigeria	725
24	2019	2019-06-15	Cameroon	NA
24	2019	2019-06-15	Niger	0
24	2019	2019-06-15	Nigeria	86
25	2010	2010-06-21	Cameroon	127
25	2010	2010-06-21	Niger	0
25	2010	2010-06-21	Nigeria	216
25	2011	2011-06-20	Cameroon	460
25	2011	2011-06-20	Niger	129
25	2011	2011-06-20	Nigeria	514
25	2012	2012-06-18	Cameroon	2
25	2012	2012-06-18	Niger	393
25	2012	2012-06-18	Nigeria	5
25	2013	2013-06-24	Cameroon	0
25	2013	2013-06-24	Niger	14
25	2013	2013-06-24	Nigeria	14
25	2014	2014-06-23	Cameroon	69
25	2014	2014-06-23	Niger	1
25	2014	2014-06-23	Nigeria	445
25	2015	2015-06-22	Cameroon	0
25	2015	2015-06-22	Niger	0
25	2015	2015-06-22	Nigeria	48
25	2016	2016-06-20	Cameroon	1
25	2016	2016-06-20	Niger	0
25	2016	2016-06-20	Nigeria	34
25	2017	2017-06-19	Cameroon	0
25	2017	2017-06-19	Niger	0
25	2017	2017-06-19	Nigeria	118
25	2018	2018-06-25	Cameroon	1
25	2018	2018-06-25	Niger	0
25	2018	2018-06-25	Nigeria	828
25	2019	2019-06-22	Cameroon	7
25	2019	2019-06-22	Niger	0
25	2019	2019-06-22	Nigeria	75
26	2010	2010-06-28	Cameroon	189
26	2010	2010-06-28	Niger	17
26	2010	2010-06-28	Nigeria	216
26	2011	2011-06-27	Cameroon	299
26	2011	2011-06-27	Niger	61
26	2011	2011-06-27	Nigeria	600
26	2012	2012-06-25	Cameroon	4
26	2012	2012-06-25	Niger	356
26	2012	2012-06-25	Nigeria	8
26	2013	2013-07-01	Cameroon	0
26	2013	2013-07-01	Niger	12
26	2013	2013-07-01	Nigeria	5
26	2014	2014-06-30	Cameroon	223
26	2014	2014-06-30	Niger	0
26	2014	2014-06-30	Nigeria	430
26	2015	2015-06-29	Cameroon	0
26	2015	2015-06-29	Niger	0
26	2015	2015-06-29	Nigeria	100
26	2016	2016-06-27	Cameroon	0
26	2016	2016-06-27	Niger	0
26	2016	2016-06-27	Nigeria	1
26	2017	2017-06-26	Cameroon	0
26	2017	2017-06-26	Niger	0
26	2017	2017-06-26	Nigeria	325
26	2018	2018-07-02	Cameroon	14
26	2018	2018-07-02	Niger	0
26	2018	2018-07-02	Nigeria	744
26	2019	2019-06-29	Cameroon	26
26	2019	2019-06-29	Niger	0
26	2019	2019-06-29	Nigeria	64
27	2010	2010-07-05	Cameroon	174
27	2010	2010-07-05	Niger	102
27	2010	2010-07-05	Nigeria	266
27	2011	2011-07-04	Cameroon	629
27	2011	2011-07-04	Niger	28
27	2011	2011-07-04	Nigeria	776
27	2012	2012-07-02	Cameroon	0
27	2012	2012-07-02	Niger	308
27	2012	2012-07-02	Nigeria	13
27	2013	2013-07-08	Cameroon	1
27	2013	2013-07-08	Niger	48
27	2013	2013-07-08	Nigeria	28
27	2014	2014-07-07	Cameroon	256
27	2014	2014-07-07	Niger	39
27	2014	2014-07-07	Nigeria	490
27	2015	2015-07-06	Cameroon	1
27	2015	2015-07-06	Niger	0
27	2015	2015-07-06	Nigeria	160
27	2016	2016-07-04	Cameroon	2
27	2016	2016-07-04	Niger	0
27	2016	2016-07-04	Nigeria	34
27	2017	2017-07-03	Cameroon	0
27	2017	2017-07-03	Niger	0
27	2017	2017-07-03	Nigeria	184
27	2018	2018-07-09	Cameroon	19
27	2018	2018-07-09	Niger	13
27	2018	2018-07-09	Nigeria	469
27	2019	2019-07-06	Cameroon	23
27	2019	2019-07-06	Niger	0
27	2019	2019-07-06	Nigeria	80
28	2010	2010-07-12	Cameroon	291
28	2010	2010-07-12	Niger	91
28	2010	2010-07-12	Nigeria	308
28	2011	2011-07-11	Cameroon	689
28	2011	2011-07-11	Niger	26
28	2011	2011-07-11	Nigeria	541
28	2012	2012-07-09	Cameroon	4
28	2012	2012-07-09	Niger	241
28	2012	2012-07-09	Nigeria	6
28	2013	2013-07-15	Cameroon	0
28	2013	2013-07-15	Niger	3
28	2013	2013-07-15	Nigeria	40
28	2014	2014-07-14	Cameroon	262
28	2014	2014-07-14	Niger	19
28	2014	2014-07-14	Nigeria	696
28	2015	2015-07-13	Cameroon	0
28	2015	2015-07-13	Niger	0
28	2015	2015-07-13	Nigeria	278
28	2016	2016-07-11	Cameroon	2
28	2016	2016-07-11	Niger	0
28	2016	2016-07-11	Nigeria	8
28	2017	2017-07-10	Cameroon	0
28	2017	2017-07-10	Niger	0
28	2017	2017-07-10	Nigeria	146
28	2018	2018-07-16	Cameroon	13
28	2018	2018-07-16	Niger	82
28	2018	2018-07-16	Nigeria	671
28	2019	2019-07-13	Cameroon	21
28	2019	2019-07-13	Niger	0
28	2019	2019-07-13	Nigeria	114
29	2010	2010-07-19	Cameroon	300
29	2010	2010-07-19	Niger	19
29	2010	2010-07-19	Nigeria	469
29	2011	2011-07-18	Cameroon	629
29	2011	2011-07-18	Niger	6
29	2011	2011-07-18	Nigeria	660
29	2012	2012-07-16	Cameroon	1
29	2012	2012-07-16	Niger	107
29	2012	2012-07-16	Nigeria	12
29	2013	2013-07-22	Cameroon	0
29	2013	2013-07-22	Niger	14
29	2013	2013-07-22	Nigeria	42
29	2014	2014-07-21	Cameroon	261
29	2014	2014-07-21	Niger	19
29	2014	2014-07-21	Nigeria	886
29	2015	2015-07-20	Cameroon	2
29	2015	2015-07-20	Niger	0
29	2015	2015-07-20	Nigeria	188
29	2016	2016-07-18	Cameroon	0
29	2016	2016-07-18	Niger	0
29	2016	2016-07-18	Nigeria	7
29	2017	2017-07-17	Cameroon	0
29	2017	2017-07-17	Niger	0
29	2017	2017-07-17	Nigeria	268
29	2018	2018-07-23	Cameroon	70
29	2018	2018-07-23	Niger	182
29	2018	2018-07-23	Nigeria	191
29	2019	2019-07-20	Cameroon	29
29	2019	2019-07-20	Niger	0
29	2019	2019-07-20	Nigeria	NA
30	2010	2010-07-26	Cameroon	442
30	2010	2010-07-26	Niger	1
30	2010	2010-07-26	Nigeria	434
30	2011	2011-07-25	Cameroon	606
30	2011	2011-07-25	Niger	31
30	2011	2011-07-25	Nigeria	705
30	2012	2012-07-23	Cameroon	0
30	2012	2012-07-23	Niger	89
30	2012	2012-07-23	Nigeria	11
30	2013	2013-07-29	Cameroon	1
30	2013	2013-07-29	Niger	5
30	2013	2013-07-29	Nigeria	33
30	2014	2014-07-28	Cameroon	183
30	2014	2014-07-28	Niger	6
30	2014	2014-07-28	Nigeria	682
30	2015	2015-07-27	Cameroon	4
30	2015	2015-07-27	Niger	0
30	2015	2015-07-27	Nigeria	198
30	2016	2016-07-25	Cameroon	5
30	2016	2016-07-25	Niger	0
30	2016	2016-07-25	Nigeria	0
30	2017	2017-07-24	Cameroon	0
30	2017	2017-07-24	Niger	0
30	2017	2017-07-24	Nigeria	155
30	2018	2018-07-30	Cameroon	50
30	2018	2018-07-30	Niger	345
30	2018	2018-07-30	Nigeria	533
30	2019	2019-07-27	Cameroon	43
30	2019	2019-07-27	Niger	0
30	2019	2019-07-27	Nigeria	75
31	2010	2010-08-02	Cameroon	591
31	2010	2010-08-02	Niger	0
31	2010	2010-08-02	Nigeria	854
31	2011	2011-08-01	Cameroon	745
31	2011	2011-08-01	Niger	47
31	2011	2011-08-01	Nigeria	802
31	2012	2012-07-30	Cameroon	0
31	2012	2012-07-30	Niger	176
31	2012	2012-07-30	Nigeria	2
31	2013	2013-08-05	Cameroon	0
31	2013	2013-08-05	Niger	1
31	2013	2013-08-05	Nigeria	43
31	2014	2014-08-04	Cameroon	198
31	2014	2014-08-04	Niger	3
31	2014	2014-08-04	Nigeria	1244
31	2015	2015-08-03	Cameroon	1
31	2015	2015-08-03	Niger	0
31	2015	2015-08-03	Nigeria	71
31	2016	2016-08-01	Cameroon	0
31	2016	2016-08-01	Niger	0
31	2016	2016-08-01	Nigeria	42
31	2017	2017-07-31	Cameroon	0
31	2017	2017-07-31	Niger	0
31	2017	2017-07-31	Nigeria	112
31	2018	2018-08-06	Cameroon	33
31	2018	2018-08-06	Niger	298
31	2018	2018-08-06	Nigeria	595
31	2019	2019-08-03	Cameroon	35
31	2019	2019-08-03	Niger	0
31	2019	2019-08-03	Nigeria	83
32	2010	2010-08-09	Cameroon	753
32	2010	2010-08-09	Niger	11
32	2010	2010-08-09	Nigeria	1227
32	2011	2011-08-08	Cameroon	553
32	2011	2011-08-08	Niger	30
32	2011	2011-08-08	Nigeria	622
32	2012	2012-08-06	Cameroon	0
32	2012	2012-08-06	Niger	134
32	2012	2012-08-06	Nigeria	4
32	2013	2013-08-12	Cameroon	0
32	2013	2013-08-12	Niger	3
32	2013	2013-08-12	Nigeria	10
32	2014	2014-08-11	Cameroon	139
32	2014	2014-08-11	Niger	1
32	2014	2014-08-11	Nigeria	787
32	2015	2015-08-10	Cameroon	0
32	2015	2015-08-10	Niger	0
32	2015	2015-08-10	Nigeria	118
32	2016	2016-08-08	Cameroon	0
32	2016	2016-08-08	Niger	0
32	2016	2016-08-08	Nigeria	0
32	2017	2017-08-07	Cameroon	0
32	2017	2017-08-07	Niger	0
32	2017	2017-08-07	Nigeria	225
32	2018	2018-08-13	Cameroon	14
32	2018	2018-08-13	Niger	385
32	2018	2018-08-13	Nigeria	962
32	2019	2019-08-10	Cameroon	33
32	2019	2019-08-10	Niger	0
32	2019	2019-08-10	Nigeria	72
33	2010	2010-08-16	Cameroon	785
33	2010	2010-08-16	Niger	20
33	2010	2010-08-16	Nigeria	2064
33	2011	2011-08-15	Cameroon	835
33	2011	2011-08-15	Niger	44
33	2011	2011-08-15	Nigeria	1180
33	2012	2012-08-13	Cameroon	0
33	2012	2012-08-13	Niger	120
33	2012	2012-08-13	Nigeria	1
33	2013	2013-08-19	Cameroon	0
33	2013	2013-08-19	Niger	8
33	2013	2013-08-19	Nigeria	7
33	2014	2014-08-18	Cameroon	90
33	2014	2014-08-18	Niger	5
33	2014	2014-08-18	Nigeria	926
33	2015	2015-08-17	Cameroon	4
33	2015	2015-08-17	Niger	0
33	2015	2015-08-17	Nigeria	73
33	2016	2016-08-15	Cameroon	0
33	2016	2016-08-15	Niger	0
33	2016	2016-08-15	Nigeria	29
33	2017	2017-08-14	Cameroon	0
33	2017	2017-08-14	Niger	0
33	2017	2017-08-14	Nigeria	189
33	2018	2018-08-20	Cameroon	15
33	2018	2018-08-20	Niger	401
33	2018	2018-08-20	Nigeria	467
33	2019	2019-08-17	Cameroon	28
33	2019	2019-08-17	Niger	0
33	2019	2019-08-17	Nigeria	55
34	2010	2010-08-23	Cameroon	931
34	2010	2010-08-23	Niger	58
34	2010	2010-08-23	Nigeria	4080
34	2011	2011-08-22	Cameroon	941
34	2011	2011-08-22	Niger	241
34	2011	2011-08-22	Nigeria	1347
34	2012	2012-08-20	Cameroon	0
34	2012	2012-08-20	Niger	165
34	2012	2012-08-20	Nigeria	1
34	2013	2013-08-26	Cameroon	5
34	2013	2013-08-26	Niger	13
34	2013	2013-08-26	Nigeria	31
34	2014	2014-08-25	Cameroon	79
34	2014	2014-08-25	Niger	32
34	2014	2014-08-25	Nigeria	680
34	2015	2015-08-24	Cameroon	3
34	2015	2015-08-24	Niger	0
34	2015	2015-08-24	Nigeria	137
34	2016	2016-08-22	Cameroon	1
34	2016	2016-08-22	Niger	0
34	2016	2016-08-22	Nigeria	0
34	2017	2017-08-21	Cameroon	0
34	2017	2017-08-21	Niger	0
34	2017	2017-08-21	Nigeria	422
34	2018	2018-08-27	Cameroon	30
34	2018	2018-08-27	Niger	347
34	2018	2018-08-27	Nigeria	452
34	2019	2019-08-24	Cameroon	10
34	2019	2019-08-24	Niger	0
34	2019	2019-08-24	Nigeria	49
35	2010	2010-08-30	Cameroon	923
35	2010	2010-08-30	Niger	98
35	2010	2010-08-30	Nigeria	3631
35	2011	2011-08-29	Cameroon	742
35	2011	2011-08-29	Niger	307
35	2011	2011-08-29	Nigeria	1521
35	2012	2012-08-27	Cameroon	1
35	2012	2012-08-27	Niger	195
35	2012	2012-08-27	Nigeria	0
35	2013	2013-09-02	Cameroon	0
35	2013	2013-09-02	Niger	4
35	2013	2013-09-02	Nigeria	84
35	2014	2014-09-01	Cameroon	104
35	2014	2014-09-01	Niger	42
35	2014	2014-09-01	Nigeria	611
35	2015	2015-08-31	Cameroon	3
35	2015	2015-08-31	Niger	0
35	2015	2015-08-31	Nigeria	59
35	2016	2016-08-29	Cameroon	0
35	2016	2016-08-29	Niger	0
35	2016	2016-08-29	Nigeria	8
35	2017	2017-08-28	Cameroon	0
35	2017	2017-08-28	Niger	0
35	2017	2017-08-28	Nigeria	821
35	2018	2018-09-03	Cameroon	16
35	2018	2018-09-03	Niger	416
35	2018	2018-09-03	Nigeria	1446
35	2019	2019-08-31	Cameroon	32
35	2019	2019-08-31	Niger	0
35	2019	2019-08-31	Nigeria	33
36	2010	2010-09-06	Cameroon	793
36	2010	2010-09-06	Niger	196
36	2010	2010-09-06	Nigeria	4199
36	2011	2011-09-05	Cameroon	508
36	2011	2011-09-05	Niger	252
36	2011	2011-09-05	Nigeria	1301
36	2012	2012-09-03	Cameroon	1
36	2012	2012-09-03	Niger	363
36	2012	2012-09-03	Nigeria	25
36	2013	2013-09-09	Cameroon	0
36	2013	2013-09-09	Niger	8
36	2013	2013-09-09	Nigeria	407
36	2014	2014-09-08	Cameroon	54
36	2014	2014-09-08	Niger	151
36	2014	2014-09-08	Nigeria	615
36	2015	2015-09-07	Cameroon	1
36	2015	2015-09-07	Niger	0
36	2015	2015-09-07	Nigeria	155
36	2016	2016-09-05	Cameroon	2
36	2016	2016-09-05	Niger	0
36	2016	2016-09-05	Nigeria	68
36	2017	2017-09-04	Cameroon	1
36	2017	2017-09-04	Niger	0
36	2017	2017-09-04	Nigeria	2100
36	2018	2018-09-10	Cameroon	7
36	2018	2018-09-10	Niger	365
36	2018	2018-09-10	Nigeria	1715
36	2019	2019-09-07	Cameroon	32
36	2019	2019-09-07	Niger	0
36	2019	2019-09-07	Nigeria	36
37	2010	2010-09-13	Cameroon	722
37	2010	2010-09-13	Niger	143
37	2010	2010-09-13	Nigeria	5642
37	2011	2011-09-12	Cameroon	568
37	2011	2011-09-12	Niger	126
37	2011	2011-09-12	Nigeria	623
37	2012	2012-09-10	Cameroon	1
37	2012	2012-09-10	Niger	212
37	2012	2012-09-10	Nigeria	0
37	2013	2013-09-16	Cameroon	1
37	2013	2013-09-16	Niger	16
37	2013	2013-09-16	Nigeria	439
37	2014	2014-09-15	Cameroon	55
37	2014	2014-09-15	Niger	251
37	2014	2014-09-15	Nigeria	746
37	2015	2015-09-14	Cameroon	0
37	2015	2015-09-14	Niger	0
37	2015	2015-09-14	Nigeria	482
37	2016	2016-09-12	Cameroon	0
37	2016	2016-09-12	Niger	0
37	2016	2016-09-12	Nigeria	60
37	2017	2017-09-11	Cameroon	0
37	2017	2017-09-11	Niger	0
37	2017	2017-09-11	Nigeria	1383
37	2018	2018-09-17	Cameroon	51
37	2018	2018-09-17	Niger	439
37	2018	2018-09-17	Nigeria	2126
37	2019	2019-09-14	Cameroon	16
37	2019	2019-09-14	Niger	0
37	2019	2019-09-14	Nigeria	21
38	2010	2010-09-20	Cameroon	574
38	2010	2010-09-20	Niger	147
38	2010	2010-09-20	Nigeria	3822
38	2011	2011-09-19	Cameroon	714
38	2011	2011-09-19	Niger	100
38	2011	2011-09-19	Nigeria	531
38	2012	2012-09-17	Cameroon	2
38	2012	2012-09-17	Niger	169
38	2012	2012-09-17	Nigeria	42
38	2013	2013-09-23	Cameroon	0
38	2013	2013-09-23	Niger	25
38	2013	2013-09-23	Nigeria	472
38	2014	2014-09-22	Cameroon	61
38	2014	2014-09-22	Niger	237
38	2014	2014-09-22	Nigeria	497
38	2015	2015-09-21	Cameroon	1
38	2015	2015-09-21	Niger	0
38	2015	2015-09-21	Nigeria	223
38	2016	2016-09-19	Cameroon	0
38	2016	2016-09-19	Niger	0
38	2016	2016-09-19	Nigeria	53
38	2017	2017-09-18	Cameroon	1
38	2017	2017-09-18	Niger	0
38	2017	2017-09-18	Nigeria	1475
38	2018	2018-09-24	Cameroon	34
38	2018	2018-09-24	Niger	269
38	2018	2018-09-24	Nigeria	2492
38	2019	2019-09-21	Cameroon	20
38	2019	2019-09-21	Niger	0
38	2019	2019-09-21	Nigeria	32
39	2010	2010-09-27	Cameroon	396
39	2010	2010-09-27	Niger	137
39	2010	2010-09-27	Nigeria	3215
39	2011	2011-09-26	Cameroon	560
39	2011	2011-09-26	Niger	26
39	2011	2011-09-26	Nigeria	397
39	2012	2012-09-24	Cameroon	0
39	2012	2012-09-24	Niger	122
39	2012	2012-09-24	Nigeria	47
39	2013	2013-09-30	Cameroon	0
39	2013	2013-09-30	Niger	33
39	2013	2013-09-30	Nigeria	518
39	2014	2014-09-29	Cameroon	57
39	2014	2014-09-29	Niger	230
39	2014	2014-09-29	Nigeria	350
39	2015	2015-09-28	Cameroon	17
39	2015	2015-09-28	Niger	0
39	2015	2015-09-28	Nigeria	56
39	2016	2016-09-26	Cameroon	1
39	2016	2016-09-26	Niger	0
39	2016	2016-09-26	Nigeria	45
39	2017	2017-09-25	Cameroon	0
39	2017	2017-09-25	Niger	0
39	2017	2017-09-25	Nigeria	678
39	2018	2018-10-01	Cameroon	52
39	2018	2018-10-01	Niger	136
39	2018	2018-10-01	Nigeria	2052
39	2019	2019-09-28	Cameroon	28
39	2019	2019-09-28	Niger	0
39	2019	2019-09-28	Nigeria	31
40	2010	2010-10-04	Cameroon	336
40	2010	2010-10-04	Niger	98
40	2010	2010-10-04	Nigeria	1672
40	2011	2011-10-03	Cameroon	534
40	2011	2011-10-03	Niger	18
40	2011	2011-10-03	Nigeria	322
40	2012	2012-10-01	Cameroon	0
40	2012	2012-10-01	Niger	64
40	2012	2012-10-01	Nigeria	43
40	2013	2013-10-07	Cameroon	0
40	2013	2013-10-07	Niger	12
40	2013	2013-10-07	Nigeria	163
40	2014	2014-10-06	Cameroon	44
40	2014	2014-10-06	Niger	121
40	2014	2014-10-06	Nigeria	516
40	2015	2015-10-05	Cameroon	11
40	2015	2015-10-05	Niger	0
40	2015	2015-10-05	Nigeria	223
40	2016	2016-10-03	Cameroon	0
40	2016	2016-10-03	Niger	0
40	2016	2016-10-03	Nigeria	55
40	2017	2017-10-02	Cameroon	0
40	2017	2017-10-02	Niger	0
40	2017	2017-10-02	Nigeria	425
40	2018	2018-10-08	Cameroon	44
40	2018	2018-10-08	Niger	45
40	2018	2018-10-08	Nigeria	2042
40	2019	2019-10-05	Cameroon	10
40	2019	2019-10-05	Niger	0
40	2019	2019-10-05	Nigeria	24
41	2010	2010-10-11	Cameroon	259
41	2010	2010-10-11	Niger	73
41	2010	2010-10-11	Nigeria	1729
41	2011	2011-10-10	Cameroon	660
41	2011	2011-10-10	Niger	40
41	2011	2011-10-10	Nigeria	130
41	2012	2012-10-08	Cameroon	1
41	2012	2012-10-08	Niger	57
41	2012	2012-10-08	Nigeria	54
41	2013	2013-10-14	Cameroon	0
41	2013	2013-10-14	Niger	5
41	2013	2013-10-14	Nigeria	422
41	2014	2014-10-13	Cameroon	135
41	2014	2014-10-13	Niger	154
41	2014	2014-10-13	Nigeria	792
41	2015	2015-10-12	Cameroon	7
41	2015	2015-10-12	Niger	0
41	2015	2015-10-12	Nigeria	162
41	2016	2016-10-10	Cameroon	0
41	2016	2016-10-10	Niger	0
41	2016	2016-10-10	Nigeria	19
41	2017	2017-10-09	Cameroon	1
41	2017	2017-10-09	Niger	0
41	2017	2017-10-09	Nigeria	208
41	2018	2018-10-15	Cameroon	49
41	2018	2018-10-15	Niger	16
41	2018	2018-10-15	Nigeria	1224
41	2019	2019-10-12	Cameroon	42
41	2019	2019-10-12	Niger	0
41	2019	2019-10-12	Nigeria	15
42	2010	2010-10-18	Cameroon	234
42	2010	2010-10-18	Niger	20
42	2010	2010-10-18	Nigeria	1013
42	2011	2011-10-17	Cameroon	542
42	2011	2011-10-17	Niger	63
42	2011	2011-10-17	Nigeria	199
42	2012	2012-10-15	Cameroon	0
42	2012	2012-10-15	Niger	67
42	2012	2012-10-15	Nigeria	0
42	2013	2013-10-21	Cameroon	0
42	2013	2013-10-21	Niger	11
42	2013	2013-10-21	Nigeria	483
42	2014	2014-10-20	Cameroon	178
42	2014	2014-10-20	Niger	111
42	2014	2014-10-20	Nigeria	339
42	2015	2015-10-19	Cameroon	5
42	2015	2015-10-19	Niger	0
42	2015	2015-10-19	Nigeria	204
42	2016	2016-10-17	Cameroon	2
42	2016	2016-10-17	Niger	18
42	2016	2016-10-17	Nigeria	1
42	2017	2017-10-16	Cameroon	0
42	2017	2017-10-16	Niger	0
42	2017	2017-10-16	Nigeria	203
42	2018	2018-10-22	Cameroon	99
42	2018	2018-10-22	Niger	23
42	2018	2018-10-22	Nigeria	954
42	2019	2019-10-19	Cameroon	6
42	2019	2019-10-19	Niger	0
42	2019	2019-10-19	Nigeria	23
43	2010	2010-10-25	Cameroon	252
43	2010	2010-10-25	Niger	24
43	2010	2010-10-25	Nigeria	1064
43	2011	2011-10-24	Cameroon	624
43	2011	2011-10-24	Niger	58
43	2011	2011-10-24	Nigeria	114
43	2012	2012-10-22	Cameroon	0
43	2012	2012-10-22	Niger	88
43	2012	2012-10-22	Nigeria	0
43	2013	2013-10-28	Cameroon	0
43	2013	2013-10-28	Niger	5
43	2013	2013-10-28	Nigeria	734
43	2014	2014-10-27	Cameroon	133
43	2014	2014-10-27	Niger	36
43	2014	2014-10-27	Nigeria	289
43	2015	2015-10-26	Cameroon	10
43	2015	2015-10-26	Niger	0
43	2015	2015-10-26	Nigeria	51
43	2016	2016-10-24	Cameroon	0
43	2016	2016-10-24	Niger	12
43	2016	2016-10-24	Nigeria	0
43	2017	2017-10-23	Cameroon	0
43	2017	2017-10-23	Niger	0
43	2017	2017-10-23	Nigeria	183
43	2018	2018-10-29	Cameroon	102
43	2018	2018-10-29	Niger	36
43	2018	2018-10-29	Nigeria	454
43	2019	2019-10-26	Cameroon	31
43	2019	2019-10-26	Niger	0
43	2019	2019-10-26	Nigeria	32
44	2010	2010-11-01	Cameroon	142
44	2010	2010-11-01	Niger	8
44	2010	2010-11-01	Nigeria	313
44	2011	2011-10-31	Cameroon	570
44	2011	2011-10-31	Niger	89
44	2011	2011-10-31	Nigeria	70
44	2012	2012-10-29	Cameroon	0
44	2012	2012-10-29	Niger	120
44	2012	2012-10-29	Nigeria	0
44	2013	2013-11-04	Cameroon	2
44	2013	2013-11-04	Niger	6
44	2013	2013-11-04	Nigeria	222
44	2014	2014-11-03	Cameroon	256
44	2014	2014-11-03	Niger	17
44	2014	2014-11-03	Nigeria	236
44	2015	2015-11-02	Cameroon	4
44	2015	2015-11-02	Niger	0
44	2015	2015-11-02	Nigeria	30
44	2016	2016-10-31	Cameroon	32
44	2016	2016-10-31	Niger	8
44	2016	2016-10-31	Nigeria	2
44	2017	2017-10-30	Cameroon	0
44	2017	2017-10-30	Niger	0
44	2017	2017-10-30	Nigeria	41
44	2018	2018-11-05	Cameroon	101
44	2018	2018-11-05	Niger	4
44	2018	2018-11-05	Nigeria	342
44	2019	2019-11-02	Cameroon	17
44	2019	2019-11-02	Niger	0
44	2019	2019-11-02	Nigeria	10
45	2010	2010-11-08	Cameroon	187
45	2010	2010-11-08	Niger	4
45	2010	2010-11-08	Nigeria	149
45	2011	2011-11-07	Cameroon	507
45	2011	2011-11-07	Niger	38
45	2011	2011-11-07	Nigeria	20
45	2012	2012-11-05	Cameroon	0
45	2012	2012-11-05	Niger	54
45	2012	2012-11-05	Nigeria	6
45	2013	2013-11-11	Cameroon	0
45	2013	2013-11-11	Niger	4
45	2013	2013-11-11	Nigeria	169
45	2014	2014-11-10	Cameroon	150
45	2014	2014-11-10	Niger	46
45	2014	2014-11-10	Nigeria	156
45	2015	2015-11-09	Cameroon	6
45	2015	2015-11-09	Niger	0
45	2015	2015-11-09	Nigeria	2
45	2016	2016-11-07	Cameroon	27
45	2016	2016-11-07	Niger	0
45	2016	2016-11-07	Nigeria	0
45	2017	2017-11-06	Cameroon	1
45	2017	2017-11-06	Niger	0
45	2017	2017-11-06	Nigeria	25
45	2018	2018-11-12	Cameroon	91
45	2018	2018-11-12	Niger	0
45	2018	2018-11-12	Nigeria	175
45	2019	2019-11-09	Cameroon	6
45	2019	2019-11-09	Niger	0
45	2019	2019-11-09	Nigeria	33
46	2010	2010-11-15	Cameroon	190
46	2010	2010-11-15	Niger	0
46	2010	2010-11-15	Nigeria	107
46	2011	2011-11-14	Cameroon	346
46	2011	2011-11-14	Niger	8
46	2011	2011-11-14	Nigeria	41
46	2012	2012-11-12	Cameroon	1
46	2012	2012-11-12	Niger	42
46	2012	2012-11-12	Nigeria	0
46	2013	2013-11-18	Cameroon	2
46	2013	2013-11-18	Niger	4
46	2013	2013-11-18	Nigeria	173
46	2014	2014-11-17	Cameroon	60
46	2014	2014-11-17	Niger	27
46	2014	2014-11-17	Nigeria	64
46	2015	2015-11-16	Cameroon	30
46	2015	2015-11-16	Niger	0
46	2015	2015-11-16	Nigeria	0
46	2016	2016-11-14	Cameroon	0
46	2016	2016-11-14	Niger	0
46	2016	2016-11-14	Nigeria	1
46	2017	2017-11-13	Cameroon	0
46	2017	2017-11-13	Niger	0
46	2017	2017-11-13	Nigeria	17
46	2018	2018-11-19	Cameroon	51
46	2018	2018-11-19	Niger	0
46	2018	2018-11-19	Nigeria	47
46	2019	2019-11-16	Cameroon	101
46	2019	2019-11-16	Niger	0
46	2019	2019-11-16	Nigeria	34
47	2010	2010-11-22	Cameroon	155
47	2010	2010-11-22	Niger	0
47	2010	2010-11-22	Nigeria	203
47	2011	2011-11-21	Cameroon	210
47	2011	2011-11-21	Niger	0
47	2011	2011-11-21	Nigeria	150
47	2012	2012-11-19	Cameroon	0
47	2012	2012-11-19	Niger	21
47	2012	2012-11-19	Nigeria	6
47	2013	2013-11-25	Cameroon	0
47	2013	2013-11-25	Niger	2
47	2013	2013-11-25	Nigeria	251
47	2014	2014-11-24	Cameroon	72
47	2014	2014-11-24	Niger	31
47	2014	2014-11-24	Nigeria	50
47	2015	2015-11-23	Cameroon	3
47	2015	2015-11-23	Niger	0
47	2015	2015-11-23	Nigeria	26
47	2016	2016-11-21	Cameroon	0
47	2016	2016-11-21	Niger	0
47	2016	2016-11-21	Nigeria	7
47	2017	2017-11-20	Cameroon	0
47	2017	2017-11-20	Niger	0
47	2017	2017-11-20	Nigeria	16
47	2018	2018-11-26	Cameroon	30
47	2018	2018-11-26	Niger	1
47	2018	2018-11-26	Nigeria	61
47	2019	2019-11-23	Cameroon	37
47	2019	2019-11-23	Niger	0
47	2019	2019-11-23	Nigeria	6
48	2010	2010-11-29	Cameroon	169
48	2010	2010-11-29	Niger	0
48	2010	2010-11-29	Nigeria	162
48	2011	2011-11-28	Cameroon	120
48	2011	2011-11-28	Niger	7
48	2011	2011-11-28	Nigeria	16
48	2012	2012-11-26	Cameroon	0
48	2012	2012-11-26	Niger	3
48	2012	2012-11-26	Nigeria	0
48	2013	2013-12-02	Cameroon	1
48	2013	2013-12-02	Niger	1
48	2013	2013-12-02	Nigeria	320
48	2014	2014-12-01	Cameroon	14
48	2014	2014-12-01	Niger	2
48	2014	2014-12-01	Nigeria	28
48	2015	2015-11-30	Cameroon	4
48	2015	2015-11-30	Niger	0
48	2015	2015-11-30	Nigeria	28
48	2016	2016-11-28	Cameroon	0
48	2016	2016-11-28	Niger	0
48	2016	2016-11-28	Nigeria	2
48	2017	2017-11-27	Cameroon	0
48	2017	2017-11-27	Niger	0
48	2017	2017-11-27	Nigeria	38
48	2018	2018-12-03	Cameroon	11
48	2018	2018-12-03	Niger	0
48	2018	2018-12-03	Nigeria	62
48	2019	2019-11-30	Cameroon	70
48	2019	2019-11-30	Niger	0
48	2019	2019-11-30	Nigeria	17
49	2010	2010-12-06	Cameroon	109
49	2010	2010-12-06	Niger	3
49	2010	2010-12-06	Nigeria	107
49	2011	2011-12-05	Cameroon	78
49	2011	2011-12-05	Niger	19
49	2011	2011-12-05	Nigeria	14
49	2012	2012-12-03	Cameroon	0
49	2012	2012-12-03	Niger	1
49	2012	2012-12-03	Nigeria	2
49	2013	2013-12-09	Cameroon	2
49	2013	2013-12-09	Niger	0
49	2013	2013-12-09	Nigeria	443
49	2014	2014-12-08	Cameroon	10
49	2014	2014-12-08	Niger	0
49	2014	2014-12-08	Nigeria	35
49	2015	2015-12-07	Cameroon	0
49	2015	2015-12-07	Niger	0
49	2015	2015-12-07	Nigeria	28
49	2016	2016-12-05	Cameroon	0
49	2016	2016-12-05	Niger	0
49	2016	2016-12-05	Nigeria	44
49	2017	2017-12-04	Cameroon	0
49	2017	2017-12-04	Niger	0
49	2017	2017-12-04	Nigeria	122
49	2018	2018-12-10	Cameroon	2
49	2018	2018-12-10	Niger	0
49	2018	2018-12-10	Nigeria	37
49	2019	2019-12-07	Cameroon	29
49	2019	2019-12-07	Niger	0
49	2019	2019-12-07	Nigeria	61
50	2010	2010-12-13	Cameroon	85
50	2010	2010-12-13	Niger	2
50	2010	2010-12-13	Nigeria	96
50	2011	2011-12-12	Cameroon	65
50	2011	2011-12-12	Niger	9
50	2011	2011-12-12	Nigeria	12
50	2012	2012-12-10	Cameroon	0
50	2012	2012-12-10	Niger	0
50	2012	2012-12-10	Nigeria	0
50	2013	2013-12-16	Cameroon	0
50	2013	2013-12-16	Niger	0
50	2013	2013-12-16	Nigeria	431
50	2014	2014-12-15	Cameroon	4
50	2014	2014-12-15	Niger	118
50	2014	2014-12-15	Nigeria	32
50	2015	2015-12-14	Cameroon	0
50	2015	2015-12-14	Niger	0
50	2015	2015-12-14	Nigeria	18
50	2016	2016-12-12	Cameroon	1
50	2016	2016-12-12	Niger	0
50	2016	2016-12-12	Nigeria	0
50	2017	2017-12-11	Cameroon	0
50	2017	2017-12-11	Niger	0
50	2017	2017-12-11	Nigeria	229
50	2018	2018-12-17	Cameroon	0
50	2018	2018-12-17	Niger	0
50	2018	2018-12-17	Nigeria	0
50	2019	2019-12-14	Cameroon	125
50	2019	2019-12-14	Niger	0
50	2019	2019-12-14	Nigeria	5
51	2010	2010-12-20	Cameroon	105
51	2010	2010-12-20	Niger	0
51	2010	2010-12-20	Nigeria	75
51	2011	2011-12-19	Cameroon	56
51	2011	2011-12-19	Niger	6
51	2011	2011-12-19	Nigeria	18
51	2012	2012-12-17	Cameroon	0
51	2012	2012-12-17	Niger	0
51	2012	2012-12-17	Nigeria	8
51	2013	2013-12-23	Cameroon	0
51	2013	2013-12-23	Niger	0
51	2013	2013-12-23	Nigeria	196
51	2014	2014-12-22	Cameroon	1
51	2014	2014-12-22	Niger	99
51	2014	2014-12-22	Nigeria	36
51	2015	2015-12-21	Cameroon	0
51	2015	2015-12-21	Niger	0
51	2015	2015-12-21	Nigeria	0
51	2016	2016-12-19	Cameroon	0
51	2016	2016-12-19	Niger	0
51	2016	2016-12-19	Nigeria	0
51	2017	2017-12-18	Cameroon	0
51	2017	2017-12-18	Niger	0
51	2017	2017-12-18	Nigeria	239
51	2018	2018-12-24	Cameroon	1
51	2018	2018-12-24	Niger	0
51	2018	2018-12-24	Nigeria	6
51	2019	2019-12-21	Cameroon	60
51	2019	2019-12-21	Niger	0
51	2019	2019-12-21	Nigeria	0
52	2010	2010-12-27	Cameroon	118
52	2010	2010-12-27	Niger	0
52	2010	2010-12-27	Nigeria	4
52	2011	2011-12-26	Cameroon	48
52	2011	2011-12-26	Niger	4
52	2011	2011-12-26	Nigeria	6
52	2012	2012-12-24	Cameroon	1
52	2012	2012-12-24	Niger	1
52	2012	2012-12-24	Nigeria	0
52	2013	2013-12-30	Cameroon	0
52	2013	2013-12-30	Niger	7
52	2013	2013-12-30	Nigeria	382
52	2014	2014-12-29	Cameroon	4
52	2014	2014-12-29	Niger	60
52	2014	2014-12-29	Nigeria	18
52	2015	2015-12-28	Cameroon	0
52	2015	2015-12-28	Niger	0
52	2015	2015-12-28	Nigeria	12
52	2016	2016-12-26	Cameroon	0
52	2016	2016-12-26	Niger	0
52	2016	2016-12-26	Nigeria	0
52	2017	2017-12-25	Cameroon	0
52	2017	2017-12-25	Niger	0
52	2017	2017-12-25	Nigeria	139
52	2018	2018-12-31	Cameroon	0
52	2018	2018-12-31	Niger	0
52	2018	2018-12-31	Nigeria	0
52	2019	2019-12-28	Cameroon	47
52	2019	2019-12-28	Niger	0
52	2019	2019-12-28	Nigeria	9
53	2015	NA	Nigeria	3
