# Supplementary material for: Regional sequencing collaboration reveals persistence of the T12 Vibrio cholerae O1 lineage in West Africa
Source: eLife. 2021 Jun 18;10:e65159. doi: 10.7554/eLife.65159 (PMC8213408; doi:10.7554/eLife.65159)
Supplement: Figure 1—source data 2. [file elife-65159-fig1-data2.zip › Figure1SourceData2.csv]

name	country	collection_date	admin1	admin2	serotype	accession
CMR_VC_06	Cameroon	27-Jun-18	Nord	Bénoué	Inaba	SAMN16213376
CMR_VC_07	Cameroon	18-May-18	Nord	Bénoué	Inaba	SAMN16213377
CMR_VC_14	Cameroon	22-Aug-18	Nord	Bénoué	Inaba	SAMN16213378
CMR_VC_16	Cameroon	20-Jul-18	Nord	Bénoué	Inaba	SAMN16213379
CMR_VC_22	Cameroon	28-Aug-18	Nord	Mayo Louti	Inaba	SAMN16213380
CMR_VC_28	Cameroon	10-Sep-18	Nord	Bénoué	Inaba	SAMN16213381
CMR_VC_29	Cameroon	10-Jul-18	Centre	Mfoundi	Inaba	SAMN16213382
CMR_VC_30	Cameroon	27-Jul-18	Centre	Mfoundi	Inaba	SAMN16213383
CMR_VC_31	Cameroon	4-Sep-18	Littoral	Wouri	Inaba	SAMN16213384
CMR_VC_33	Cameroon	16-Sep-18	Littoral	Wouri	Inaba	SAMN16213385
CMR_VC_34	Cameroon	17-Sep-18	Littoral	Wouri	Inaba	SAMN16213386
CMR_VC_44	Cameroon	2-Apr-19	Nord	Bénoué	Inaba	SAMN16213387
CMR_VC_48	Cameroon	22-Dec-18	Nord	Bénoué	Inaba	SAMN16213388
CMR_VC_50	Cameroon	6-Mar-19	Nord	Bénoué	Inaba	SAMN16213389
CMR_VC_56	Cameroon	29-Mar-19	Nord	Bénoué	Inaba	SAMN16213390
CMR_VC_57	Cameroon	13-Mar-19	Nord	Bénoué	Inaba	SAMN16213391
NER_003_2018	Niger	7-Jul-18	Maradi	Madarounfa	Inaba	SAMN16213392
NER_004_2016	Niger	21-Oct-16	Dosso	Gaya	Inaba	SAMN16213393
NER_004_2018	Niger	7-Jul-18	Maradi	Madarounfa	Inaba	SAMN16213394
NER_005_2018	Niger	7-Jul-18	Maradi	Madarounfa	Inaba	SAMN16213395
NER_023_2018	Niger	2-Sep-18	Zinder	Mirriah	Inaba	SAMN16213396
NER_024_2018	Niger	2-Sep-18	Zinder	Mirriah	Inaba	SAMN16213397
NER_028_2011	Niger	10-Mar-11	Maradi	Groumdji	Ogawa	SAMN16213398
NER_055_2011	Niger	4-Jun-11	Niamey	Niamey	Ogawa	SAMN16213399
NER_071_2011	Niger	8-Jun-11	Tillabéry	Kollo	Ogawa	SAMN16213400
NER_088_2011	Niger	10-Mar-11	Maradi	Madarounfa	Ogawa	SAMN16213401
NER_109_2011	Niger	14-Jun-11	Tillabéry	Kollo	Ogawa	SAMN16213402
NER_116_2011	Niger	22-Aug-11	Tillabéry	Kollo	Ogawa	SAMN16213403
NER_132_2012	Niger	26-Mar-12	Tillabéry	Say	Ogawa	SAMN16213404
NER_205_2011	Niger	2011	Tillabéry		Ogawa	SAMN16213405
NER_211_2018	Niger	2018			Inaba	SAMN16213406
NGA_001_2019	Nigeria	6-Apr-19	Bayelsa	Yenegoa	Inaba	SAMN16213407
NGA_002_2019	Nigeria	6-Apr-19	Bayelsa	Yenegoa	Inaba	SAMN16213408
NGA_016_2019	Nigeria	15-Jun-19	Adamawa	Yola North	Inaba	SAMN16213409
NGA_148_2019	Nigeria	7-Aug-19	Adamawa		Non-O1	SAMN16213410
NGA_201_2018	Nigeria	12-Sep-18	Borno	Konduga	Inaba	SAMN16213411
NGA_205_2018	Nigeria	13-Sep-18	Borno	Jere	Inaba	SAMN16213412
NGA_206_2018	Nigeria	12-Sep-18	Borno	Maidugur	Inaba	SAMN16213413
NGA_220_2018	Nigeria	19-Sep-18	Borno	Biu	Inaba	SAMN16213414
NGA_235_2018	Nigeria	19-Sep-18	Katsina	Katsina (K)	Inaba	SAMN16213415
NGA_236_2019	Nigeria	20-Sep-18	Katsina	Katsina (K)	Inaba	SAMN16213416
NGA_247_2018	Nigeria	20-Sep-18	Niger	Magama	Inaba	SAMN16213417
NGA_248_2018	Nigeria	20-Sep-18	Niger	Magama	Inaba	SAMN16213418
NGA_252_2019	Nigeria	1-Sep-19	Adamawa	Yola North	Non-O1	SAMN16213419
NGA_255_2018	Nigeria	25-Sep-18	Kebbi		Inaba	SAMN16213420
NGA_263_2018	Nigeria	11-Oct-18	Kebbi	Gwandu	Inaba	SAMN16213421
