# Supplementary material for: Regional sequencing collaboration reveals persistence of the T12 Vibrio cholerae O1 lineage in West Africa
Source: eLife. 2021 Jun 18;10:e65159. doi: 10.7554/eLife.65159 (PMC8213408; doi:10.7554/eLife.65159)
Supplement: Figure 2—source data 3. — The majority of these data were compiled by Weill et al., and the majority of background sequences were originally published in Weill et al., 2017, Weill et al., 2017, Irenge et al., 2020, and Bwire et al., 2018, among others. [file elife-65159-fig2-data3.zip › Figure2SourceData3.csv]

seqID	accession	ref	year	continent	subregion	country
0014_L008_R1	ERS1938051	Garrine et al. PLoS NTD 2017	2002	Africa	Eastern Africa	Mozambique
0034_L008_R1	ERS1938058	Garrine et al. PLoS NTD 2017	2002	Africa	Eastern Africa	Mozambique
0035_L008_R1	ERS1938059	Garrine et al. PLoS NTD 2017	2002	Africa	Eastern Africa	Mozambique
0074_L002_R1	ERS1938060	Garrine et al. PLoS NTD 2017	2003	Africa	Eastern Africa	Mozambique
1019828_5_L007_R1	ERS1938068	Garrine et al. PLoS NTD 2017	2010	Africa	Eastern Africa	Mozambique
1020229_6_L007_R1	ERS1938072	Garrine et al. PLoS NTD 2017	2010	Africa	Eastern Africa	Mozambique
10868_2#10	ERR386629	Weill et al. Science 2017	2009	Africa	Central Africa	Democratic Republic of the Congo
10868_2#28	ERR386647	Weill et al. Science 2017	2012	Africa	Central Africa	Democratic Republic of the Congo
10868_2#37	ERR386656	Weill et al. Science 2017	2012	Africa	Eastern Africa	Zambia
10868_2#39	ERR386658	Weill et al. Science 2017	2012	Africa	Western Africa	Guinea
10868_2#42	ERR386661	Weill et al. Science 2017	2012	Africa	Eastern Africa	Zambia
10868_2#44	ERR386663	Weill et al. Science 2017	2012	Africa	Eastern Africa	Zambia
10868_2#47	ERR386666	Weill et al. Science 2017	2012	Africa	Western Africa	Guinea
10868_2#53	ERR386672	Weill et al. Science 2017	2009	Africa	Central Africa	Democratic Republic of the Congo
10868_2#64	ERR386683	Weill et al. Science 2017	2009	Africa	Central Africa	Democratic Republic of the Congo
10868_2#69	ERR386688	Weill et al. Science 2017	2012	Africa	Central Africa	Democratic Republic of the Congo
10868_2#71	ERR386690	Weill et al. Science 2017	2009	Africa	Central Africa	Democratic Republic of the Congo
10868_2#76	ERR386695	Weill et al. Science 2017	2012	Africa	Central Africa	Democratic Republic of the Congo
10868_2#79	ERR386698	Weill et al. Science 2017	2009	Africa	Central Africa	Democratic Republic of the Congo
10868_2#85	ERR386704	Weill et al. Science 2017	2012	Africa	Western Africa	Guinea
10868_2#92	ERR386711	Weill et al. Science 2017	2012	Africa	Central Africa	Democratic Republic of the Congo
10868_2#93	ERR386712	Weill et al. Science 2017	2012	Africa	Central Africa	Democratic Republic of the Congo
121_L008_R1	ERS1938079	Garrine et al. PLoS NTD 2017	2003	Africa	Eastern Africa	Mozambique
12971_4#1	ERR572514	Weill et al. Science 2017	2009	Africa	Central Africa	Democratic Republic of the Congo
12971_4#25	ERR572538	Weill et al. Science 2017	2009	Africa	Central Africa	Democratic Republic of the Congo
12971_4#35	ERR572548	Weill et al. Science 2017	2012	Africa	Central Africa	Democratic Republic of the Congo
12971_4#46	ERR572559	Weill et al. Science 2017	2013	Africa	Central Africa	Democratic Republic of the Congo
12971_4#50	ERR572563	Weill et al. Science 2017	2013	Africa	Central Africa	Democratic Republic of the Congo
12971_4#58	ERR572571	Weill et al. Science 2017	2010	Africa	Western Africa	Togo
12971_4#59	ERR572572	Weill et al. Science 2017	2010	Africa	Western Africa	Togo
12971_4#61	ERR572574	Weill et al. Science 2017	2010	Africa	Western Africa	Togo
12971_4#67	ERR572580	Weill et al. Science 2017	2010	Africa	Western Africa	Togo
12971_4#69	ERR572582	Weill et al. Science 2017	2011	Africa	Western Africa	Togo
12971_4#72	ERR572585	Weill et al. Science 2017	2011	Africa	Western Africa	Togo
12971_4#76	ERR572589	Weill et al. Science 2017	2011	Africa	Western Africa	Togo
12971_4#77	ERR572590	Weill et al. Science 2017	2012	Africa	Western Africa	Togo
12971_4#79	ERR572592	Weill et al. Science 2017	2012	Africa	Western Africa	Togo
12971_6#74	ERR572756	Weill et al. Science 2017	2008	Africa	Central Africa	Democratic Republic of the Congo
12971_6#75	ERR572757	Weill et al. Science 2017	2008	Africa	Central Africa	Democratic Republic of the Congo
12971_7#10	ERR572772	Weill et al. Science 2017	2011	Africa	Central Africa	Democratic Republic of the Congo
12971_7#19	ERR572781	Weill et al. Science 2017	2011	Africa	Central Africa	Democratic Republic of the Congo
12971_7#45	ERR572807	Weill et al. Science 2017	2012	Africa	Central Africa	Democratic Republic of the Congo
12971_7#48	ERR572810	Weill et al. Science 2017	2001	Africa	Central Africa	Democratic Republic of the Congo
12971_7#59	ERR572821	Weill et al. Science 2017	2011	Africa	Central Africa	Democratic Republic of the Congo
12971_7#74	ERR572836	Weill et al. Science 2017	2013	Africa	Central Africa	Democratic Republic of the Congo
12971_7#75	ERR572837	Weill et al. Science 2017	2013	Africa	Central Africa	Democratic Republic of the Congo
12971_7#77	ERR572839	Weill et al. Science 2017	2010	Africa	Western Africa	Togo
12971_7#78	ERR572840	Weill et al. Science 2017	2011	Africa	Western Africa	Togo
12971_7#80	ERR572842	Weill et al. Science 2017	2012	Africa	Western Africa	Togo
150131_S8	ERR1878613	Weill et al. Science 2017	1970	Europe	Eastern Europe	Ukraine
150132_S9	ERR1878614	Weill et al. Science 2017	1974	Europe	Eastern Europe	Ukraine
150133_S10	ERR1878615	Weill et al. Science 2017	1990	Europe	Eastern Europe	Russian Federation
150134_S11	ERR1878616	Weill et al. Science 2017	1990	Europe	Eastern Europe	Russian Federation
152_L008_R1	ERS1938085	Garrine et al. PLoS NTD 2017	2003	Africa	Eastern Africa	Mozambique
16244_6#34	ERR976391	Weill et al. Science 2017	1990	Africa	Central Africa	Angola
16244_6#35	ERR976392	Weill et al. Science 2017	1990	Africa	Eastern Africa	Malawi
16244_6#36	ERR976393	Weill et al. Science 2017	1990	Africa	Eastern Africa	Malawi
16244_6#37	ERR976394	Weill et al. Science 2017	1989	Africa	Eastern Africa	Malawi
16244_6#38	ERR976395	Weill et al. Science 2017	1987	Africa	Northern Africa	Algeria
16244_6#39	ERR976396	Weill et al. Science 2017	1990	Africa	Central Africa	Angola
16244_6#40	ERR976397	Weill et al. Science 2017	1966	Africa	Northern Africa	Egypt
16244_6#41	ERR976398	Weill et al. Science 2017	1970	Africa	Western Africa	Sierra Leone
16244_6#42	ERR976399	Weill et al. Science 2017	1970	Africa	Eastern Africa	Ethiopia
16244_6#43	ERR976400	Weill et al. Science 2017	1970	Africa	Central Africa	Cameroon
16244_6#44	ERR976401	Weill et al. Science 2017	1971	Africa	Central Africa	Chad
16244_6#45	ERR976402	Weill et al. Science 2017	1970	Africa	Western Africa	Mali
16244_6#46	ERR976403	Weill et al. Science 2017	1970	Africa	Western Africa	Guinea
16244_6#47	ERR976404	Weill et al. Science 2017	1988	Africa	Central Africa	Democratic Republic of the Congo
16244_6#48	ERR976405	Weill et al. Science 2017	1983	Africa	Northern Africa	Algeria
16244_6#49	ERR976406	Weill et al. Science 2017	1975	Africa	Northern Africa	Algeria
16244_6#50	ERR976407	Weill et al. Science 2017	1982	Africa	Northern Africa	Algeria
16244_6#51	ERR976408	Weill et al. Science 2017	1982	Africa	Northern Africa	Algeria
16244_6#52	ERR976409	Weill et al. Science 2017	1986	Africa	Northern Africa	Algeria
16244_6#53	ERR976410	Weill et al. Science 2017	1984	Africa	Central Africa	Democratic Republic of the Congo
16244_6#54	ERR976411	Weill et al. Science 2017	1984	Africa	Western Africa	Cote d'Ivoire
16244_6#55	ERR976412	Weill et al. Science 2017	1986	Africa	Northern Africa	Algeria
16244_6#56	ERR976413	Weill et al. Science 2017	1974	Africa	Northern Africa	Algeria
16244_6#57	ERR976414	Weill et al. Science 2017	1988	Africa	Eastern Africa	Rwanda
16244_6#58	ERR976415	Weill et al. Science 2017	1972	Africa	Central Africa	Chad
16244_6#59	ERR976416	Weill et al. Science 2017	1972	Africa	Central Africa	Chad
16244_6#61	ERR976418	Weill et al. Science 2017	1974	Africa	Western Africa	Burkina Faso
16244_6#62	ERR976419	Weill et al. Science 2017	1974	Africa	Western Africa	Burkina Faso
16244_6#63	ERR976420	Weill et al. Science 2017	1970	Africa	Central Africa	Cameroon
16244_6#64	ERR976421	Weill et al. Science 2017	1970	Africa	Central Africa	Cameroon
16244_6#65	ERR976422	Weill et al. Science 2017	1970	Africa	Central Africa	Cameroon
16244_6#66	ERR976423	Weill et al. Science 2017	1970	Africa	Central Africa	Cameroon
16244_6#67	ERR976424	Weill et al. Science 2017	1970	Africa	Central Africa	Cameroon
16244_6#68	ERR976425	Weill et al. Science 2017	1973	Africa	Western Africa	Cote d'Ivoire
16244_6#69	ERR976426	Weill et al. Science 2017	1973	Africa	Western Africa	Cote d'Ivoire
16244_6#70	ERR976427	Weill et al. Science 2017	1973	Africa	Western Africa	Cote d'Ivoire
16244_6#71	ERR976428	Weill et al. Science 2017	1970	Africa	Western Africa	Cote d'Ivoire
16244_6#72	ERR976429	Weill et al. Science 2017	1971	Africa	Western Africa	Ghana
16244_6#73	ERR976430	Weill et al. Science 2017	1971	Africa	Western Africa	Ghana
16244_6#74	ERR976431	Weill et al. Science 2017	1970	Africa	Western Africa	Nigeria
16244_6#75	ERR976432	Weill et al. Science 2017	1970	Africa	Western Africa	Nigeria
16244_6#76	ERR976433	Weill et al. Science 2017	1973	Africa	Western Africa	Senegal
16244_6#77	ERR976434	Weill et al. Science 2017	1974	Africa	Western Africa	Senegal
16244_6#78	ERR976435	Weill et al. Science 2017	1972	Africa	Western Africa	Senegal
16244_6#79	ERR976436	Weill et al. Science 2017	1971	Africa	Western Africa	Senegal
16244_6#80	ERR976437	Weill et al. Science 2017	1974	Africa	Central Africa	Chad
16244_6#81	ERR976438	Weill et al. Science 2017	1974	Africa	Central Africa	Chad
16244_6#82	ERR976439	Weill et al. Science 2017	1972	Africa	Central Africa	Chad
16244_6#83	ERR976440	Weill et al. Science 2017	1974	Africa	Central Africa	Chad
16244_6#84	ERR976441	Weill et al. Science 2017	1974	Africa	Northern Africa	Tunisia
16244_6#85	ERR976442	Weill et al. Science 2017	1974	Africa	Western Africa	Burkina Faso
16244_6#86	ERR976443	Weill et al. Science 2017	1974	Africa	Western Africa	Burkina Faso
16244_6#87	ERR976444	Weill et al. Science 2017	1974	Africa	Northern Africa	Algeria
16244_6#88	ERR976445	Weill et al. Science 2017	1974	Africa	Northern Africa	Morocco
16244_6#89	ERR976446	Weill et al. Science 2017	1972	Africa	Northern Africa	Morocco
16244_6#90	ERR976447	Weill et al. Science 2017	1972	Africa	Northern Africa	Morocco
16244_6#91	ERR976448	Weill et al. Science 2017	1972	Africa	Northern Africa	Morocco
16244_6#92	ERR976449	Weill et al. Science 2017	1972	Africa	Northern Africa	Morocco
16244_6#93	ERR976450	Weill et al. Science 2017	1972	Africa	Northern Africa	Morocco
16244_6#94	ERR976451	Weill et al. Science 2017	1975	Africa	Eastern Africa	Comoros
16244_7#1	ERR976452	Weill et al. Science 2017	1975	Africa	Eastern Africa	Comoros
16244_7#12	ERR976463	Weill et al. Science 2017	1970	Africa	Eastern Africa	Ethiopia
16244_7#13	ERR976464	Weill et al. Science 2017	1970	Africa	Western Africa	Ghana
16244_7#14	ERR976465	Weill et al. Science 2017	1970	Africa	Western Africa	Ghana
16244_7#15	ERR976466	Weill et al. Science 2017	1970	Africa	Western Africa	Guinea
16244_7#16	ERR976467	Weill et al. Science 2017	1970	Africa	Western Africa	Guinea
16244_7#17	ERR976468	Weill et al. Science 2017	1970	Africa	Western Africa	Liberia
16244_7#18	ERR976469	Weill et al. Science 2017	1970	Africa	Western Africa	Liberia
16244_7#19	ERR976470	Weill et al. Science 2017	1970	Africa	Northern Africa	Libya
16244_7#2	ERR976453	Weill et al. Science 2017	1975	Africa	Eastern Africa	Comoros
16244_7#20	ERR976471	Weill et al. Science 2017	1970	Africa	Northern Africa	Libya
16244_7#21	ERR976472	Weill et al. Science 2017	1970	Africa	Western Africa	Mali
16244_7#22	ERR976473	Weill et al. Science 2017	1970	Africa	Western Africa	Niger
16244_7#23	ERR976474	Weill et al. Science 2017	1970	Africa	Western Africa	Niger
16244_7#24	ERR976475	Weill et al. Science 2017	1970	Africa	Western Africa	Sierra Leone
16244_7#25	ERR976476	Weill et al. Science 2017	1990	Africa	Northern Africa	Algeria
16244_7#26	ERR976477	Weill et al. Science 2017	1986	Africa	Western Africa	Sierra Leone
16244_7#27	ERR976478	Weill et al. Science 2017	1985	Africa	Eastern Africa	Djibouti
16244_7#28	ERR976479	Weill et al. Science 2017	1984	Africa	Western Africa	Burkina Faso
16244_7#29	ERR976480	Weill et al. Science 2017	1984	Africa	Western Africa	Mali
16244_7#3	ERR976454	Weill et al. Science 2017	1971	Africa	Northern Africa	Tunisia
16244_7#30	ERR976481	Weill et al. Science 2017	1985	Africa	Western Africa	Mali
16244_7#31	ERR976482	Weill et al. Science 2017	1985	Africa	Eastern Africa	Djibouti
16244_7#32	ERR976483	Weill et al. Science 2017	1985	Africa	Western Africa	Benin
16244_7#33	ERR976484	Weill et al. Science 2017	1988	Africa	Central Africa	Democratic Republic of the Congo
16244_7#34	ERR976485	Weill et al. Science 2017	1984	Africa	Western Africa	Burkina Faso
16244_7#35	ERR976486	Weill et al. Science 2017	1984	Africa	Western Africa	Burkina Faso
16244_7#36	ERR976487	Weill et al. Science 2017	1985	Africa	Central Africa	Democratic Republic of the Congo
16244_7#37	ERR976488	Domman et al. Science 2017	1991	America	South America	Bolivia
16244_7#38	ERR976489	Domman et al. Science 2017	1991	America	South America	Brazil
16244_7#4	ERR976455	Weill et al. Science 2017	1971	Africa	Northern Africa	Tunisia
16244_7#41	ERR976492	Domman et al. Science 2017	1991	America	South America	Brazil
16244_7#42	ERR976493	Domman et al. Science 2017	1992	America	South America	Brazil
16244_7#43	ERR976494	Domman et al. Science 2017	1992	America	South America	Bolivia
16244_7#44	ERR976495	Domman et al. Science 2017	1992	America	South America	Bolivia
16244_7#45	ERR976496	Domman et al. Science 2017	1992	America	South America	Bolivia
16244_7#46	ERR976497	Domman et al. Science 2017	1991	America	South America	Bolivia
16244_7#47	ERR976498	Weill et al. Science 2017	1988	Africa	Central Africa	Angola
16244_7#48	ERR976499	Weill et al. Science 2017	1988	Africa	Central Africa	Angola
16244_7#49	ERR976500	Weill et al. Science 2017	1988	Africa	Central Africa	Angola
16244_7#5	ERR976456	Weill et al. Science 2017	1970	Africa	Central Africa	Angola
16244_7#50	ERR976501	Weill et al. Science 2017	1988	Africa	Central Africa	Angola
16244_7#51	ERR976502	Weill et al. Science 2017	1988	Africa	Central Africa	Angola
16244_7#52	ERR976503	Weill et al. Science 2017	1988	Africa	Central Africa	Angola
16244_7#53	ERR976504	Weill et al. Science 2017	1994	Africa	Western Africa	Guinea-Bissau
16244_7#54	ERR976505	Weill et al. Science 2017	1971	Europe	Southern Europe	Portugal
16244_7#55	ERR976506	Weill et al. Science 2017	1971	Europe	Southern Europe	Portugal
16244_7#56	ERR976507	Weill et al. Science 2017	1971	Europe	Southern Europe	Portugal
16244_7#57	ERR976508	Weill et al. Science 2017	1974	Europe	Southern Europe	Portugal
16244_7#59	ERR976510	Weill et al. Science 2017	1974	Europe	Southern Europe	Portugal
16244_7#6	ERR976457	Weill et al. Science 2017	1970	Africa	Central Africa	Angola
16244_7#60	ERR976511	Weill et al. Science 2017	1988	Africa	Western Africa	Cote d'Ivoire
16244_7#61	ERR976512	Weill et al. Science 2017	1988	Africa	Western Africa	Cote d'Ivoire
16244_7#62	ERR976513	Weill et al. Science 2017	1991	Africa	Western Africa	Benin
16244_7#63	ERR976514	Weill et al. Science 2017	1991	Africa	Western Africa	Benin
16244_7#64	ERR976515	Weill et al. Science 2017	1991	Africa	Western Africa	Benin
16244_7#65	ERR976516	Weill et al. Science 2017	1991	Africa	Western Africa	Niger
16244_7#66	ERR976517	Weill et al. Science 2017	1991	Africa	Northern Africa	Morocco
16244_7#67	ERR976518	Weill et al. Science 2017	1991	Africa	Northern Africa	Morocco
16244_7#68	ERR976519	Weill et al. Science 2017	1991	Africa	Western Africa	Cote d'Ivoire
16244_7#69	ERR976520	Weill et al. Science 2017	1991	Africa	Northern Africa	Morocco
16244_7#7	ERR976458	Weill et al. Science 2017	1970	Africa	Western Africa	Cote d'Ivoire
16244_7#70	ERR976521	Weill et al. Science 2017	1991	Africa	Central Africa	Democratic Republic of the Congo
16244_7#71	ERR976522	Weill et al. Science 2017	1992	Africa	Central Africa	Angola
16244_7#72	ERR976523	Weill et al. Science 2017	1992	Africa	Eastern Africa	Malawi
16244_7#73	ERR976524	Weill et al. Science 2017	1992	Africa	Central Africa	Democratic Republic of the Congo
16244_7#74	ERR976525	Weill et al. Science 2017	1993	Africa	Central Africa	Democratic Republic of the Congo
16244_7#75	ERR976526	Weill et al. Science 2017	1993	Africa	Central Africa	Democratic Republic of the Congo
16244_7#76	ERR976527	Weill et al. Science 2017	1993	Africa	Northern Africa	Morocco
16244_7#77	ERR976528	Weill et al. Science 2017	1993	Africa	Eastern Africa	Rwanda
16244_7#78	ERR976529	Weill et al. Science 2017	1993	Africa	Eastern Africa	Burundi
16244_7#79	ERR976530	Weill et al. Science 2017	1993	Africa	Eastern Africa	Burundi
16244_7#8	ERR976459	Weill et al. Science 2017	1970	Africa	Western Africa	Benin
16244_7#80	ERR976531	Weill et al. Science 2017	1993	Africa	Eastern Africa	Tanzania
16244_7#81	ERR976532	Weill et al. Science 2017	1994	Africa	Central Africa	Angola
16244_7#82	ERR976533	Weill et al. Science 2017	1994	Africa	Central Africa	Angola
16244_7#83	ERR976534	Weill et al. Science 2017	1993	Africa	Western Africa	Cote d'Ivoire
16244_7#84	ERR976535	Weill et al. Science 2017	1994	Africa	Western Africa	Cote d'Ivoire
16244_7#85	ERR976536	Weill et al. Science 2017	1993	Africa	Western Africa	Cote d'Ivoire
16244_7#86	ERR976537	Weill et al. Science 2017	1994	Africa	Western Africa	Guinea
16244_7#87	ERR976538	Weill et al. Science 2017	1994	Africa	Western Africa	Guinea
16244_7#88	ERR976539	Weill et al. Science 2017	1994	Africa	Western Africa	Guinea
16244_7#89	ERR976540	Weill et al. Science 2017	1994	Africa	Central Africa	Democratic Republic of the Congo
16244_7#9	ERR976460	Weill et al. Science 2017	1970	Africa	Western Africa	Benin
16244_7#90	ERR976541	Weill et al. Science 2017	1994	Africa	Northern Africa	Morocco
16244_7#91	ERR976542	Weill et al. Science 2017	1994	Africa	Western Africa	Guinea
16244_7#92	ERR976543	Weill et al. Science 2017	1994	Africa	Western Africa	Liberia
16244_7#93	ERR976544	Weill et al. Science 2017	1994	Africa	Central Africa	Democratic Republic of the Congo
16244_7#94	ERR976545	Weill et al. Science 2017	1994	Africa	Western Africa	Liberia
16244_7#95	ERR976546	Weill et al. Science 2017	1994	Africa	Western Africa	Liberia
16244_8#1	ERR976547	Weill et al. Science 2017	1997	Africa	Central Africa	Gabon
16244_8#10	ERR976556	Weill et al. Science 2017	1998	Africa	Eastern Africa	Comoros
16244_8#11	ERR976557	Weill et al. Science 2017	1998	Africa	Eastern Africa	Comoros
16244_8#12	ERR976558	Weill et al. Science 2017	1998	Africa	Eastern Africa	Comoros
16244_8#13	ERR976559	Weill et al. Science 2017	1998	Africa	Central Africa	Republic of the Congo
16244_8#14	ERR976560	Weill et al. Science 2017	1998	Africa	Central Africa	Republic of the Congo
16244_8#15	ERR976561	Weill et al. Science 2017	1998	Africa	Central Africa	Cameroon
16244_8#16	ERR976562	Weill et al. Science 2017	1998	Africa	Central Africa	Cameroon
16244_8#17	ERR976563	Weill et al. Science 2017	1998	Africa	Eastern Africa	Tanzania
16244_8#18	ERR976564	Weill et al. Science 2017	1998	Africa	Eastern Africa	Tanzania
16244_8#19	ERR976565	Weill et al. Science 2017	1997	Africa	Eastern Africa	Djibouti
16244_8#2	ERR976548	Weill et al. Science 2017	1997	Africa	Central Africa	Democratic Republic of the Congo
16244_8#20	ERR976566	Weill et al. Science 2017	1998	Africa	Eastern Africa	Rwanda
16244_8#21	ERR976567	Weill et al. Science 2017	1998	Africa	Eastern Africa	Rwanda
16244_8#22	ERR976568	Weill et al. Science 2017	1998	Africa	Central Africa	Cameroon
16244_8#23	ERR976569	Weill et al. Science 2017	1998	Africa	Eastern Africa	Rwanda
16244_8#24	ERR976570	Weill et al. Science 2017	1998	Africa	Central Africa	Cameroon
16244_8#25	ERR976571	Weill et al. Science 2017	1998	Africa	Northern Africa	Sudan
16244_8#26	ERR976572	Weill et al. Science 2017	1998	Africa	Western Africa	Burkina Faso
16244_8#27	ERR976573	Weill et al. Science 2017	1998	Africa	Western Africa	Burkina Faso
16244_8#28	ERR976574	Weill et al. Science 2017	1998	Africa	Western Africa	Guinea
16244_8#29	ERR976575	Weill et al. Science 2017	1998	Africa	Northern Africa	Sudan
16244_8#3	ERR976549	Weill et al. Science 2017	1997	Africa	Eastern Africa	Djibouti
16244_8#30	ERR976576	Weill et al. Science 2017	1998	Africa	Central Africa	Cameroon
16244_8#31	ERR976577	Weill et al. Science 2017	1998	Africa	Central Africa	Cameroon
16244_8#32	ERR976578	Weill et al. Science 2017	1998	Africa	Central Africa	Cameroon
16244_8#33	ERR976579	Weill et al. Science 2017	1998	Africa	Central Africa	Cameroon
16244_8#34	ERR976580	Weill et al. Science 2017	1998	Africa	Western Africa	Sierra Leone
16244_8#35	ERR976581	Weill et al. Science 2017	1998	Africa	Western Africa	Cote d'Ivoire
16244_8#36	ERR976582	Weill et al. Science 2017	1998	Africa	Western Africa	Cote d'Ivoire
16244_8#37	ERR976583	Weill et al. Science 2017	1999	Africa	Eastern Africa	Somalia
16244_8#38	ERR976584	Weill et al. Science 2017	1999	Africa	Eastern Africa	Uganda
16244_8#39	ERR976585	Weill et al. Science 2017	1999	Africa	Eastern Africa	Mozambique
16244_8#4	ERR976550	Weill et al. Science 2017	1997	Africa	Central Africa	Democratic Republic of the Congo
16244_8#40	ERR976586	Weill et al. Science 2017	1999	Africa	Eastern Africa	Mozambique
16244_8#41	ERR976587	Weill et al. Science 2017	1999	Africa	Eastern Africa	Mozambique
16244_8#42	ERR976588	Weill et al. Science 2017	1999	Africa	Eastern Africa	Madagascar
16244_8#43	ERR976589	Weill et al. Science 2017	1999	Africa	Eastern Africa	Madagascar
16244_8#44	ERR976590	Weill et al. Science 2017	1999	Africa	Eastern Africa	Madagascar
16244_8#45	ERR976591	Weill et al. Science 2017	2000	Africa	Eastern Africa	Madagascar
16244_8#46	ERR976592	Weill et al. Science 2017	2000	Africa	Eastern Africa	Madagascar
16244_8#47	ERR976593	Weill et al. Science 2017	2000	Africa	Eastern Africa	Madagascar
16244_8#48	ERR976594	Weill et al. Science 2017	2000	Africa	Eastern Africa	Madagascar
16244_8#49	ERR976595	Weill et al. Science 2017	2000	Africa	Eastern Africa	Madagascar
16244_8#5	ERR976551	Weill et al. Science 2017	1997	Africa	Eastern Africa	Djibouti
16244_8#50	ERR976596	Weill et al. Science 2017	2000	Africa	Eastern Africa	Madagascar
16244_8#51	ERR976597	Weill et al. Science 2017	1994	Africa	Eastern Africa	Djibouti
16244_8#52	ERR976598	Weill et al. Science 2017	1994	Africa	Eastern Africa	Djibouti
16244_8#53	ERR976599	Weill et al. Science 2017	1994	Africa	Eastern Africa	Djibouti
16244_8#6	ERR976552	Weill et al. Science 2017	1998	Africa	Eastern Africa	Uganda
16244_8#7	ERR976553	Weill et al. Science 2017	1998	Africa	Eastern Africa	Uganda
16244_8#8	ERR976554	Weill et al. Science 2017	1997	Africa	Central Africa	Cameroon
16244_8#9	ERR976555	Weill et al. Science 2017	1997	Africa	Central Africa	Cameroon
16356_8#1	ERR998656	Weill et al. Science 2017	1994	Africa	Central Africa	Chad
16356_8#10	ERR998665	Weill et al. Science 2017	1995	Africa	Central Africa	Angola
16356_8#11	ERR998666	Weill et al. Science 2017	1995	Africa	Central Africa	Cameroon
16356_8#12	ERR998667	Weill et al. Science 2017	1995	Africa	Central Africa	Democratic Republic of the Congo
16356_8#13	ERR998668	Weill et al. Science 2017	1995	Africa	Central Africa	Democratic Republic of the Congo
16356_8#14	ERR998669	Weill et al. Science 2017	1995	Africa	Central Africa	Democratic Republic of the Congo
16356_8#15	ERR998670	Weill et al. Science 2017	1995	Africa	Western Africa	Guinea
16356_8#16	ERR998671	Weill et al. Science 2017	1995	Africa	Western Africa	Burkina Faso
16356_8#17	ERR998672	Weill et al. Science 2017	1995	Africa	Western Africa	Burkina Faso
16356_8#18	ERR998673	Weill et al. Science 2017	1995	Africa	Western Africa	Mali
16356_8#19	ERR998674	Weill et al. Science 2017	1995	Africa	Western Africa	Mali
16356_8#2	ERR998657	Weill et al. Science 2017	1994	Africa	Western Africa	Liberia
16356_8#20	ERR998675	Weill et al. Science 2017	1995	Africa	Western Africa	Sierra Leone
16356_8#21	ERR998676	Weill et al. Science 2017	1995	Africa	Western Africa	Guinea
16356_8#22	ERR998677	Weill et al. Science 2017	1995	Africa	Western Africa	Guinea
16356_8#23	ERR998678	Weill et al. Science 2017	1995	Africa	Western Africa	Liberia
16356_8#24	ERR998679	Weill et al. Science 2017	1995	Africa	Western Africa	Liberia
16356_8#26	ERR998681	Weill et al. Science 2017	1995	Africa	Central Africa	Democratic Republic of the Congo
16356_8#27	ERR998682	Weill et al. Science 2017	1995	Africa	Western Africa	Cote d'Ivoire
16356_8#28	ERR998683	Weill et al. Science 2017	1995	Africa	Western Africa	Cote d'Ivoire
16356_8#29	ERR998684	Weill et al. Science 2017	1995	Africa	Western Africa	Cote d'Ivoire
16356_8#3	ERR998658	Weill et al. Science 2017	1994	Africa	Western Africa	Liberia
16356_8#30	ERR998685	Weill et al. Science 2017	1995	Africa	Western Africa	Cote d'Ivoire
16356_8#31	ERR998686	Weill et al. Science 2017	1995	Africa	Western Africa	Niger
16356_8#32	ERR998687	Weill et al. Science 2017	1995	Africa	Western Africa	Burkina Faso
16356_8#33	ERR998688	Weill et al. Science 2017	1995	Africa	Western Africa	Burkina Faso
16356_8#34	ERR998689	Weill et al. Science 2017	1996	Africa	Western Africa	Niger
16356_8#35	ERR998690	Weill et al. Science 2017	1996	Africa	Western Africa	Senegal
16356_8#36	ERR998691	Weill et al. Science 2017	1996	Africa	Western Africa	Senegal
16356_8#37	ERR998692	Weill et al. Science 2017	1996	Africa	Western Africa	Nigeria
16356_8#38	ERR998693	Weill et al. Science 2017	1996	Africa	Western Africa	Senegal
16356_8#39	ERR998694	Weill et al. Science 2017	1996	Africa	Central Africa	Democratic Republic of the Congo
16356_8#4	ERR998659	Weill et al. Science 2017	1994	Africa	Central Africa	Democratic Republic of the Congo
16356_8#40	ERR998695	Weill et al. Science 2017	1996	Africa	Western Africa	Senegal
16356_8#41	ERR998696	Weill et al. Science 2017	1996	Africa	Central Africa	Democratic Republic of the Congo
16356_8#42	ERR998697	Weill et al. Science 2017	1996	Africa	Central Africa	Democratic Republic of the Congo
16356_8#43	ERR998698	Weill et al. Science 2017	1996	Africa	Central Africa	Democratic Republic of the Congo
16356_8#44	ERR998699	Weill et al. Science 2017	1996	Africa	Western Africa	Liberia
16356_8#45	ERR998700	Weill et al. Science 2017	1996	Africa	Central Africa	Chad
16356_8#46	ERR998701	Weill et al. Science 2017	1996	Africa	Central Africa	Chad
16356_8#47	ERR998702	Weill et al. Science 2017	1996	Africa	Central Africa	Chad
16356_8#48	ERR998703	Weill et al. Science 2017	1996	Africa	Central Africa	Cameroon
16356_8#49	ERR998704	Weill et al. Science 2017	1996	Africa	Western Africa	Mali
16356_8#5	ERR998660	Weill et al. Science 2017	1994	Africa	Northern Africa	Morocco
16356_8#50	ERR998705	Weill et al. Science 2017	1996	Africa	Western Africa	Nigeria
16356_8#51	ERR998706	Weill et al. Science 2017	1996	Africa	Western Africa	Nigeria
16356_8#52	ERR998707	Weill et al. Science 2017	1996	Africa	Western Africa	Nigeria
16356_8#53	ERR998708	Weill et al. Science 2017	1996	Africa	Central Africa	Chad
16356_8#54	ERR998709	Weill et al. Science 2017	1996	Africa	Western Africa	Nigeria
16356_8#55	ERR998710	Weill et al. Science 2017	1996	Africa	Western Africa	Senegal
16356_8#56	ERR998711	Weill et al. Science 2017	1996	Africa	Central Africa	Chad
16356_8#57	ERR998712	Weill et al. Science 2017	1996	Africa	Central Africa	Cameroon
16356_8#58	ERR998713	Weill et al. Science 2017	1996	Africa	Eastern Africa	Rwanda
16356_8#59	ERR998714	Weill et al. Science 2017	1996	Africa	Central Africa	Democratic Republic of the Congo
16356_8#6	ERR998661	Weill et al. Science 2017	1994	Africa	Northern Africa	Morocco
16356_8#60	ERR998715	Weill et al. Science 2017	1996	Africa	Eastern Africa	Rwanda
16356_8#61	ERR998716	Weill et al. Science 2017	1996	Africa	Eastern Africa	Rwanda
16356_8#62	ERR998717	Weill et al. Science 2017	1996	Africa	Western Africa	Senegal
16356_8#63	ERR998718	Weill et al. Science 2017	1996	Africa	Western Africa	Senegal
16356_8#64	ERR998719	Weill et al. Science 2017	1996	Africa	Western Africa	Senegal
16356_8#65	ERR998720	Weill et al. Science 2017	1996	Africa	Western Africa	Senegal
16356_8#66	ERR998721	Weill et al. Science 2017	1996	Africa	Eastern Africa	Rwanda
16356_8#67	ERR998722	Weill et al. Science 2017	1996	Africa	Eastern Africa	Rwanda
16356_8#68	ERR998723	Weill et al. Science 2017	1997	Africa	Central Africa	Democratic Republic of the Congo
16356_8#69	ERR998724	Weill et al. Science 2017	1997	Africa	Central Africa	Democratic Republic of the Congo
16356_8#7	ERR998662	Weill et al. Science 2017	1994	Africa	Central Africa	Chad
16356_8#70	ERR998725	Weill et al. Science 2017	1997	Africa	Central Africa	Cameroon
16356_8#71	ERR998726	Weill et al. Science 2017	1997	Africa	Central Africa	Cameroon
16356_8#72	ERR998727	Weill et al. Science 2017	1997	Africa	Central Africa	Cameroon
16356_8#73	ERR998728	Weill et al. Science 2017	1997	Africa	Central Africa	Cameroon
16356_8#74	ERR998729	Weill et al. Science 2017	1997	Africa	Central Africa	Democratic Republic of the Congo
16356_8#75	ERR998730	Weill et al. Science 2017	1997	Africa	Central Africa	Democratic Republic of the Congo
16356_8#76	ERR998731	Weill et al. Science 2017	1997	Africa	Central Africa	Cameroon
16356_8#77	ERR998732	Weill et al. Science 2017	1997	Africa	Eastern Africa	Somalia
16356_8#78	ERR998733	Weill et al. Science 2017	1997	Africa	Central Africa	Democratic Republic of the Congo
16356_8#79	ERR998734	Weill et al. Science 2017	1997	Africa	Central Africa	Democratic Republic of the Congo
16356_8#8	ERR998663	Weill et al. Science 2017	1994	Africa	Western Africa	Niger
16356_8#80	ERR998735	Weill et al. Science 2017	1997	Africa	Central Africa	Central African Republic
16356_8#81	ERR998736	Weill et al. Science 2017	1997	Africa	Central Africa	Central African Republic
16356_8#82	ERR998737	Weill et al. Science 2017	1997	Africa	Central Africa	Central African Republic
16356_8#83	ERR998738	Weill et al. Science 2017	1997	Africa	Central Africa	Central African Republic
16356_8#84	ERR998739	Weill et al. Science 2017	1997	Africa	Central Africa	Central African Republic
16356_8#85	ERR998740	Weill et al. Science 2017	1997	Africa	Central Africa	Central African Republic
16356_8#86	ERR998741	Weill et al. Science 2017	1997	Africa	Central Africa	Democratic Republic of the Congo
16356_8#87	ERR998742	Weill et al. Science 2017	1997	Africa	Central Africa	Central African Republic
16356_8#88	ERR998743	Weill et al. Science 2017	1997	Africa	Central Africa	Central African Republic
16356_8#89	ERR998744	Weill et al. Science 2017	1997	Africa	Central Africa	Central African Republic
16356_8#9	ERR998664	Weill et al. Science 2017	1995	Africa	Central Africa	Angola
16356_8#90	ERR998745	Weill et al. Science 2017	1997	Africa	Central Africa	Central African Republic
16356_8#91	ERR998746	Weill et al. Science 2017	1997	Africa	Central Africa	Democratic Republic of the Congo
16356_8#92	ERR998747	Weill et al. Science 2017	1997	Africa	Central Africa	Central African Republic
16356_8#93	ERR998748	Weill et al. Science 2017	1997	Africa	Central Africa	Central African Republic
16356_8#94	ERR998749	Weill et al. Science 2017	1997	Africa	Western Africa	Benin
16356_8#95	ERR998750	Weill et al. Science 2017	1997	Africa	Western Africa	Benin
16853_4#56	ERR1024518	Weill et al. Science 2017	2011	Africa	Western Africa	Ghana
16853_4#59	ERR1024521	Weill et al. Science 2017	2014	Africa	Western Africa	Ghana
16853_4#62	ERR1024524	Weill et al. Science 2017	2014	Africa	Western Africa	Ghana
16853_4#64	ERR1024526	Weill et al. Science 2017	2014	Africa	Western Africa	Ghana
2010EL_1749	SRR773655	Katz et al. Mbio 2013	2010	Africa	Central Africa	Cameroon
2010EL_1786	CP003069.1/CP003070.1	Reimer et al. EID 2011	2010	America	Carribean	Haiti
2010EL_1792	AELJ00000000.1	Reimer et al. EID 2011	2010	America	Carribean	Haiti
2010EL_1798	AELI00000000.1	Reimer et al. EID 2011	2010	America	Carribean	Haiti
2011EL_1137	SRR774784	Katz et al. Mbio 2013	2009	Africa	Southern Africa	Republic of South Africa
22204_7#288	ERS1572783	Weill et al. Nature 2019	2015	Africa	Eastern Africa	Kenya
22204_7#289	ERS1572784	Weill et al. Nature 2019	2015	Africa	Eastern Africa	Kenya
22204_7#290	ERS1572785	Weill et al. Nature 2019	2015	Africa	Eastern Africa	Kenya
22204_7#298	ERS1572793	Weill et al. Nature 2019	2015	Africa	Eastern Africa	Kenya
22204_7#303	ERS1572798	Weill et al. Nature 2019	2012	Africa	Eastern Africa	Kenya
22204_7#308	ERS1572803	Weill et al. Nature 2019	2012	Africa	Eastern Africa	Kenya
22204_7#314	ERS1572809	Weill et al. Nature 2019	2012	Africa	Eastern Africa	Kenya
22204_7#318	ERS1572813	Weill et al. Nature 2019	2010	Africa	Eastern Africa	Kenya
22204_7#320	ERS1572815	Weill et al. Nature 2019	2016	Africa	Eastern Africa	Kenya
2956_6#1	ERR018111	Mutreja et al. Nature 2011	2007	Asia	Southern Asia	India
2956_6#2	ERR018112	Mutreja et al. Nature 2011	2006	Asia	Southern Asia	India
2956_6#3	ERR018113	Mutreja et al. Nature 2011	2001	Asia	Southern Asia	Bangladesh
2956_6#4	ERR018114	Mutreja et al. Nature 2011	1999	Asia	Southern Asia	Bangladesh
2956_6#5	ERR018115	Mutreja et al. Nature 2011	2001	Asia	Southern Asia	Bangladesh
2956_6#6	ERR018116	Mutreja et al. Nature 2011	2001	Asia	Southern Asia	Bangladesh
3002_8#1	ERR019879	Mutreja et al. Nature 2011	1995	Asia	Southeastern Asia	Viet Nam
3002_8#2	ERR019880	Mutreja et al. Nature 2011	2002	Asia	Southeastern Asia	Viet Nam
3002_8#3	ERR019881	Mutreja et al. Nature 2011	2004	Asia	Southern Asia	India
3002_8#5	ERR019883	Mutreja et al. Nature 2011	1991	Asia	Southern Asia	Bangladesh
3002_8#6	ERR019884	Mutreja et al. Nature 2011	2000	Asia	Southern Asia	Bangladesh
3002_8#7	ERR019885	Mutreja et al. Nature 2011	2007	Asia	Southeastern Asia	Viet Nam
4056_2#1	ERR018119	Mutreja et al. Nature 2011	1993	Asia	Southern Asia	India
4056_2#10	ERR018120	Mutreja et al. Nature 2011	1994	Asia	Southern Asia	Bangladesh
4056_2#11	ERR018121	Mutreja et al. Nature 2011	2002	Asia	Southern Asia	Bangladesh
4056_2#12	ERR018122	Mutreja et al. Nature 2011	1991	Asia	Southern Asia	Bangladesh
4056_2#2	ERR018123	Mutreja et al. Nature 2011	2004	Asia	Southern Asia	India
4056_2#3	ERR018124	Mutreja et al. Nature 2011	1992	Asia	Southern Asia	India
4056_2#4	ERR018125	Mutreja et al. Nature 2011	1991	Asia	Southern Asia	India
4056_2#5	ERR018126	Mutreja et al. Nature 2011	1990	Asia	Southern Asia	India
4056_2#6	ERR018127	Mutreja et al. Nature 2011	1989	Asia	Southern Asia	India
4056_2#7	ERR018128	Mutreja et al. Nature 2011	2006	Asia	Southern Asia	Bangladesh
4056_2#9	ERR018130	Mutreja et al. Nature 2011	2004	Asia	Southern Asia	India
4056_6#10	ERR018146	Mutreja et al. Nature 2011	1992	America	South America	Colombia
4056_6#11	ERR018147	Mutreja et al. Nature 2011	1990	NA	NA	NA
4056_6#12	ERR018148	Mutreja et al. Nature 2011	1992	America	South America	Colombia
4056_6#2	ERR018149	Mutreja et al. Nature 2011	1992	America	South America	Colombia
4056_6#3	ERR018150	Mutreja et al. Nature 2011	1991	Africa	Eastern Africa	Mozambique
4056_6#4	ERR018151	Mutreja et al. Nature 2011	1991	Africa	Eastern Africa	Mozambique
4056_6#5	ERR018152	Mutreja et al. Nature 2011	1991	Africa	Eastern Africa	Mozambique
4056_6#6	ERR018153	Mutreja et al. Nature 2011	1989	Asia	Southern Asia	India
4056_6#7	ERR018154	Mutreja et al. Nature 2011	1989	Asia	Southern Asia	India
4056_6#9	ERR018156	Mutreja et al. Nature 2011	1992	America	South America	Colombia
4056_7#1	ERR018158	Mutreja et al. Nature 2011	1992	America	South America	Argentina
4056_7#10	ERR018159	Mutreja et al. Nature 2011	1991	America	Central America	Mexico
4056_7#11	ERR018160	Mutreja et al. Nature 2011	1992	America	South America	Bolivia
4056_7#12	ERR018161	Mutreja et al. Nature 2011	1991	America	Central America	Mexico
4056_7#7	ERR018167	Mutreja et al. Nature 2011	1992	America	South America	Argentina
4056_7#8	ERR018168	Mutreja et al. Nature 2011	1992	America	South America	Argentina
4056_7#9	ERR018169	Mutreja et al. Nature 2011	1989	Asia	Southeastern Asia	Viet Nam
4056_8#1	ERR018171	Mutreja et al. Nature 2011	1989	Asia	Southeastern Asia	Viet Nam
4056_8#10	ERR018172	Mutreja et al. Nature 2011	2007	Africa	Eastern Africa	Djibouti
4056_8#12	ERR018174	Mutreja et al. Nature 2011	2007	Africa	Eastern Africa	Djibouti
4056_8#2	ERR018175	Mutreja et al. Nature 2011	2007	Africa	Eastern Africa	Djibouti
4056_8#3	ERR018176	Mutreja et al. Nature 2011	1987	Asia	Southern Asia	Bangladesh
4056_8#4	ERR018177	Mutreja et al. Nature 2011	1987	Asia	Southern Asia	Bangladesh
4056_8#6	ERR018179	Mutreja et al. Nature 2011	1994	Asia	Southern Asia	Bangladesh
4056_8#8	ERR018181	Mutreja et al. Nature 2011	1993	America	South America	Argentina
4056_8#9	ERR018182	Mutreja et al. Nature 2011	2007	Asia	Southern Asia	Bangladesh
4075_3#11	ERR018186	Mutreja et al. Nature 2011	1973	Asia	Southern Asia	India
4075_3#12	ERR018187	Mutreja et al. Nature 2011	2009	Asia	Southern Asia	India
4075_3#2	ERR018188	Mutreja et al. Nature 2011	1979	Asia	Southern Asia	India
4075_3#3	ERR018189	Mutreja et al. Nature 2011	1980	Asia	Southern Asia	India
4075_3#6	ERR018192	Mutreja et al. Nature 2011	1978	Asia	Western Asia	Bahrain
4075_3#7	ERR018193	Mutreja et al. Nature 2011	1978	Asia	Southeastern Asia	Malaysia
4075_3#9	ERR018195	Mutreja et al. Nature 2011	1992	Asia	Southern Asia	India
4370_2#10	ERR019287	Mutreja et al. Nature 2011	2007	Africa	Eastern Africa	Kenya
4370_2#11	ERR019288	Mutreja et al. Nature 2011	2005	Africa	Eastern Africa	Kenya
4370_2#12	ERR019289	Mutreja et al. Nature 2011	2007	Africa	Eastern Africa	Kenya
4370_2#2	ERR019290	Mutreja et al. Nature 2011	2007	Africa	Eastern Africa	Kenya
4370_2#3	ERR019291	Mutreja et al. Nature 2011	2007	Africa	Eastern Africa	Kenya
4370_2#4	ERR019292	Mutreja et al. Nature 2011	2007	Africa	Eastern Africa	Kenya
4370_2#7	ERR019295	Mutreja et al. Nature 2011	2007	Africa	Eastern Africa	Kenya
4370_2#8	ERR019296	Mutreja et al. Nature 2011	2005	Africa	Eastern Africa	Kenya
4370_2#9	ERR019297	Mutreja et al. Nature 2011	2005	Africa	Eastern Africa	Kenya
4370_3#1	ERR028066	Mutreja et al. Nature 2011	2009	Africa	Eastern Africa	Kenya
4370_3#11	ERR028068	Mutreja et al. Nature 2011	2009	Africa	Eastern Africa	Kenya
4370_3#6	ERR028074	Mutreja et al. Nature 2011	2009	Africa	Eastern Africa	Kenya
4370_3#7	ERR028075	Mutreja et al. Nature 2011	2009	Africa	Eastern Africa	Kenya
4370_3#8	ERR028076	Mutreja et al. Nature 2011	2009	Africa	Eastern Africa	Kenya
5174_5#1	ERR025356	Mutreja et al. Nature 2011	2005	Africa	Eastern Africa	Mozambique
5174_5#2	ERR025357	Mutreja et al. Nature 2011	2007	Asia	Southern Asia	India
5174_5#3	ERR025358	Mutreja et al. Nature 2011	2007	Asia	Southern Asia	India
5174_5#4	ERR025359	Mutreja et al. Nature 2011	2007	Asia	Southern Asia	India
5174_5#5	ERR025360	Mutreja et al. Nature 2011	2007	Asia	Southern Asia	India
5174_5#6	ERR025361	Mutreja et al. Nature 2011	2004	Asia	Southern Asia	India
5174_5#7	ERR025362	Mutreja et al. Nature 2011	2004	Asia	Southeastern Asia	Viet Nam
5174_5#9	ERR025364	Mutreja et al. Nature 2011	2003	Asia	Southeastern Asia	Viet Nam
5174_6#1	ERR025366	Mutreja et al. Nature 2011	2007	Asia	Southern Asia	India
5174_6#10	ERR025367	Mutreja et al. Nature 2011	2005	Africa	Eastern Africa	Mozambique
5174_6#2	ERR025368	Mutreja et al. Nature 2011	2007	Asia	Southern Asia	India
5174_6#3	ERR025369	Mutreja et al. Nature 2011	2006	Asia	Southern Asia	India
5174_6#4	ERR025370	Mutreja et al. Nature 2011	2009	Africa	Eastern Africa	Tanzania
5174_6#5	ERR025371	Mutreja et al. Nature 2011	2007	Asia	Southern Asia	India
5174_6#6	ERR025372	Mutreja et al. Nature 2011	2007	Asia	Southern Asia	India
5174_6#7	ERR025373	Mutreja et al. Nature 2011	2001	Asia	Southern Asia	Bangladesh
5174_6#8	ERR025374	Mutreja et al. Nature 2011	2005	Asia	Southern Asia	India
5174_6#9	ERR025375	Mutreja et al. Nature 2011	2007	Asia	Southern Asia	India
5174_7#1	ERR025377	Mutreja et al. Nature 2011	2005	Africa	Eastern Africa	Mozambique
5174_7#10	ERR025378	Mutreja et al. Nature 2011	1991	America	South America	Peru
5174_7#3	ERR025380	Mutreja et al. Nature 2011	1973	NA	NA	NA
5174_7#4	ERR025381	Mutreja et al. Nature 2011	1989	Africa	Central Africa	Angola
5174_7#5	ERR025382	Mutreja et al. Nature 2011	1957	Asia	Southeastern Asia	Indonesia
5174_7#6	ERR025383	Mutreja et al. Nature 2011	1979	Asia	Southern Asia	Bangladesh
5174_7#7	ERR025384	Mutreja et al. Nature 2011	1977	Asia	Southern Asia	India
5174_7#8	ERR025385	Mutreja et al. Nature 2011	1971	Asia	Southern Asia	Bangladesh
5174_7#9	ERR025386	Mutreja et al. Nature 2011	1979	Asia	Southern Asia	Bangladesh
5174_8#1	ERR025388	Mutreja et al. Nature 2011	1991	America	South America	Peru
5174_8#2	ERR025389	Mutreja et al. Nature 2011	1991	America	South America	Peru
5174_8#3	ERR025390	Mutreja et al. Nature 2011	1991	America	South America	Peru
5174_8#9	ERR025396	Mutreja et al. Nature 2011	1991	Asia	Southern Asia	Bangladesh
6084_8#18	ERR037738	Kiiru et al. PLoS One 2013	2010	Africa	Eastern Africa	Kenya
6084_8#19	ERR037739	Kiiru et al. PLoS One 2013	2010	Africa	Eastern Africa	Kenya
6084_8#20	ERR037741	Kiiru et al. PLoS One 2013	2010	Africa	Eastern Africa	Kenya
6353_7#1	ERR042729	Weill et al. Science 2017	1994	Asia	Western Asia	Palestine
6353_7#10	ERR042738	Weill et al. Science 2017	1994	Asia	Western Asia	Palestine
6353_7#17	ERR042745	Weill et al. Science 2017	1970	Asia	Western Asia	Israel
6353_7#20	ERR042748	Weill et al. Science 2017	1970	Asia	Western Asia	Israel
6353_7#21	ERR042749	Weill et al. Science 2017	1970	Asia	Western Asia	Israel
6353_7#5	ERR042733	Weill et al. Science 2017	1994	Asia	Western Asia	Palestine
6353_8#3	ERR042754	Domman et al. Science 2017	1992	America	Central America	Mexico
6437_7#14	ERR044791	Domman et al. Science 2017	1997	America	Central America	Mexico
6437_7#17	ERR044794	Weill et al. Science 2017	1996	Africa	Eastern Africa	Zambia
6437_7#18	ERR044795	Weill et al. Science 2017	2003	Africa	Eastern Africa	Zambia
6437_7#2	ERR044779	Domman et al. Science 2017	1991	America	Central America	Mexico
6437_7#20	ERR044797	Weill et al. Science 2017	2004	Africa	Eastern Africa	Mozambique
6437_7#21	ERR044798	Weill et al. Science 2017	2009	Africa	Eastern Africa	Zimbabwe
6437_7#22	ERR044799	Weill et al. Science 2017	2009	Africa	Eastern Africa	Zimbabwe
6437_7#23	ERR044800	Weill et al. Science 2017	2009	Africa	Eastern Africa	Zimbabwe
6437_7#4	ERR044781	Domman et al. Science 2017	1991	America	Central America	Mexico
6437_7#6	ERR044783	Domman et al. Science 2017	1992	America	Central America	Mexico
6437_7#8	ERR044785	Domman et al. Science 2017	1993	America	Central America	Mexico
6437_7#9	ERR044786	Domman et al. Science 2017	1993	America	Central America	Mexico
6714_5#1	ÔªøERR051745	Shah et al. EID 2015	2010	Asia	Southern Asia	Pakistan
6714_5#11	ÔªøERR051755	Shah et al. EID 2015	2010	Asia	Southern Asia	Pakistan
6714_5#12	ÔªøERR051756	Shah et al. EID 2015	2010	Asia	Southern Asia	Pakistan
6714_5#14	ÔªøERR051758	Shah et al. EID 2015	2010	Asia	Southern Asia	Pakistan
6714_5#15	ÔªøERR051759	Shah et al. EID 2015	2010	Asia	Southern Asia	Pakistan
6714_5#16	ÔªøERR051760	Shah et al. EID 2015	2010	Asia	Southern Asia	Pakistan
6714_5#17	ÔªøERR051761	Shah et al. EID 2015	2010	Asia	Southern Asia	Pakistan
6714_5#18	ÔªøERR051762	Shah et al. EID 2015	2010	Asia	Southern Asia	Pakistan
6714_5#19	ÔªøERR051763	Shah et al. EID 2015	2010	Asia	Southern Asia	Pakistan
6714_5#2	ÔªøERR051746	Shah et al. EID 2015	2010	Asia	Southern Asia	Pakistan
6714_5#20	ÔªøERR051764	Shah et al. EID 2015	2010	Asia	Southern Asia	Pakistan
6714_5#21	ÔªøERR051765	Shah et al. EID 2015	2010	Asia	Southern Asia	Pakistan
6714_5#23	ÔªøERR051767	Shah et al. EID 2015	2010	Asia	Southern Asia	Pakistan
6714_5#4	ÔªøERR051748	Shah et al. EID 2015	2010	Asia	Southern Asia	Pakistan
6714_5#5	ÔªøERR051749	Shah et al. EID 2015	2010	Asia	Southern Asia	Pakistan
6714_5#7	ÔªøERR051751	Shah et al. EID 2015	2010	Asia	Southern Asia	Pakistan
6714_5#8	ÔªøERR051752	Shah et al. EID 2015	2010	Asia	Southern Asia	Pakistan
6714_6#1	ÔªøERR051768	Shah et al. EID 2015	2010	Asia	Southern Asia	Pakistan
6714_6#10	ÔªøERR051777	Shah et al. EID 2015	2010	Asia	Southern Asia	Pakistan
6714_6#12	ÔªøERR051779	Shah et al. EID 2015	2010	Asia	Southern Asia	Pakistan
6714_6#13	ÔªøERR051780	Shah et al. EID 2015	2010	Asia	Southern Asia	Pakistan
6714_6#14	ÔªøERR051781	Shah et al. EID 2015	2010	Asia	Southern Asia	Pakistan
6714_6#15	ÔªøERR051782	Shah et al. EID 2015	2010	Asia	Southern Asia	Pakistan
6714_6#16	ÔªøERR051783	Shah et al. EID 2015	2010	Asia	Southern Asia	Pakistan
6714_6#17	ÔªøERR051784	Shah et al. EID 2015	2010	Asia	Southern Asia	Pakistan
6714_6#18	ÔªøERR051785	Shah et al. EID 2015	2010	Asia	Southern Asia	Pakistan
6714_6#19	ÔªøERR051786	Shah et al. EID 2015	2010	Asia	Southern Asia	Pakistan
6714_6#2	ÔªøERR051769	Shah et al. EID 2015	2010	Asia	Southern Asia	Pakistan
6714_6#20	ÔªøERR051787	Shah et al. EID 2015	2010	Asia	Southern Asia	Pakistan
6714_6#21	ÔªøERR051788	Shah et al. EID 2015	2010	Asia	Southern Asia	Pakistan
6714_6#22	ÔªøERR051789	Shah et al. EID 2015	2010	Asia	Southern Asia	Pakistan
6714_6#23	ÔªøERR051790	Shah et al. EID 2015	2010	Asia	Southern Asia	Pakistan
6714_6#3	ÔªøERR051770	Shah et al. EID 2015	2010	Asia	Southern Asia	Pakistan
6714_6#4	ÔªøERR051771	Shah et al. EID 2015	2010	Asia	Southern Asia	Pakistan
6714_6#5	ÔªøERR051772	Shah et al. EID 2015	2010	Asia	Southern Asia	Pakistan
6714_6#6	ÔªøERR051773	Shah et al. EID 2015	2010	Asia	Southern Asia	Pakistan
6714_6#8	ÔªøERR051775	Shah et al. EID 2015	2010	Asia	Southern Asia	Pakistan
6714_6#9	ÔªøERR051776	Shah et al. EID 2015	2010	Asia	Southern Asia	Pakistan
7138_2#1	ERR108516	Domman et al. Science 2017	1998	America	Central America	Mexico
7138_2#2	ERR108517	Domman et al. Science 2017	1999	America	Central America	Mexico
7138_2#22	ERR108537	Domman et al. Science 2017	2006	America	Central America	Mexico
7138_2#3	ERR108518	Domman et al. Science 2017	1999	America	Central America	Mexico
7138_2#7	ERR108522	Domman et al. Science 2017	2000	America	Central America	Mexico
7298_5#10	ERR117480	Kiiru et al. PLoS One 2013	2009	Africa	Eastern Africa	Kenya
7298_5#12	ERR117482	Kiiru et al. PLoS One 2013	2009	Africa	Eastern Africa	Kenya
7298_5#14	ERR117484	Kiiru et al. PLoS One 2013	2010	Africa	Eastern Africa	Kenya
7298_5#15	ERR117485	Kiiru et al. PLoS One 2013	2010	Africa	Eastern Africa	Kenya
7298_5#20	ERR117490	Kiiru et al. PLoS One 2013	2010	Africa	Eastern Africa	Kenya
7298_5#3	ERR117473	Kiiru et al. PLoS One 2013	2010	Africa	Eastern Africa	Kenya
7298_6#85	ERR117555	Kiiru et al. PLoS One 2013	2009	Africa	Eastern Africa	Kenya
7298_6#86	ERR117556	Kiiru et al. PLoS One 2013	2009	Africa	Eastern Africa	Kenya
7298_7#11	ERR117577	Kiiru et al. PLoS One 2013	2010	Africa	Eastern Africa	Kenya
7298_7#12	ERR117578	Kiiru et al. PLoS One 2013	2010	Africa	Eastern Africa	Kenya
7298_7#13	ERR117579	Kiiru et al. PLoS One 2013	2007	Africa	Eastern Africa	Kenya
7298_7#15	ERR117581	Kiiru et al. PLoS One 2013	2010	Africa	Eastern Africa	Kenya
7298_7#17	ERR117583	Kiiru et al. PLoS One 2013	2010	Africa	Eastern Africa	Kenya
7298_7#20	ERR117586	Kiiru et al. PLoS One 2013	2010	Africa	Eastern Africa	Kenya
7298_7#22	ERR117588	Kiiru et al. PLoS One 2013	2010	Africa	Eastern Africa	Kenya
7298_7#24	ERR117590	Kiiru et al. PLoS One 2013	2010	Africa	Eastern Africa	Kenya
7298_7#26	ERR117592	Kiiru et al. PLoS One 2013	2009	Africa	Eastern Africa	Kenya
7298_7#27	ERR117593	Kiiru et al. PLoS One 2013	2007	Africa	Eastern Africa	Kenya
7298_7#28	ERR117594	Kiiru et al. PLoS One 2013	2009	Africa	Eastern Africa	Kenya
7298_7#29	ERR117595	Kiiru et al. PLoS One 2013	2010	Africa	Eastern Africa	Kenya
7298_7#3	ERR117569	Kiiru et al. PLoS One 2013	2010	Africa	Eastern Africa	Kenya
7298_7#31	ERR117597	Kiiru et al. PLoS One 2013	2010	Africa	Eastern Africa	Kenya
7298_7#33	ERR117599	Kiiru et al. PLoS One 2013	2010	Africa	Eastern Africa	Kenya
7298_7#34	ERR117600	Kiiru et al. PLoS One 2013	2009	Africa	Eastern Africa	Kenya
7298_7#38	ERR117604	Kiiru et al. PLoS One 2013	2009	Africa	Eastern Africa	Kenya
7298_7#39	ERR117605	Kiiru et al. PLoS One 2013	2009	Africa	Eastern Africa	Kenya
7298_7#40	ERR117606	Kiiru et al. PLoS One 2013	2008	Africa	Eastern Africa	Kenya
7298_7#41	ERR117607	Kiiru et al. PLoS One 2013	2009	Africa	Eastern Africa	Kenya
7298_7#43	ERR117609	Kiiru et al. PLoS One 2013	2009	Africa	Eastern Africa	Kenya
7298_7#44	ERR117610	Kiiru et al. PLoS One 2013	2009	Africa	Eastern Africa	Kenya
7298_7#46	ERR117612	Kiiru et al. PLoS One 2013	2009	Africa	Eastern Africa	Kenya
7298_7#47	ERR117613	Kiiru et al. PLoS One 2013	2009	Africa	Eastern Africa	Kenya
7298_7#5	ERR117571	Kiiru et al. PLoS One 2013	2010	Africa	Eastern Africa	Kenya
7298_7#6	ERR117572	Kiiru et al. PLoS One 2013	2009	Africa	Eastern Africa	Kenya
7298_7#7	ERR117573	Kiiru et al. PLoS One 2013	2010	Africa	Eastern Africa	Kenya
7346_8#50	ERR114415	Kiiru et al. PLoS One 2013	2009	Africa	Eastern Africa	Kenya
7346_8#51	ERR114416	Kiiru et al. PLoS One 2013	2009	Africa	Eastern Africa	Kenya
7346_8#53	ERR114418	Kiiru et al. PLoS One 2013	2009	Africa	Eastern Africa	Kenya
8014_8#10	ERR163242	Domman et al. Science 2017	1994	America	Central America	Mexico
8014_8#11	ERR163243	Domman et al. Science 2017	1995	America	Central America	Mexico
8014_8#12	ERR163244	Domman et al. Science 2017	1995	America	Central America	Mexico
8014_8#8	ERR163240	Domman et al. Science 2017	1993	America	Central America	Mexico
8014_8#9	ERR163241	Domman et al. Science 2017	1994	America	Central America	Mexico
8036_3#17	ERR164757	Weill et al. Science 2017	1996	Africa	Eastern Africa	Zambia
8036_3#18	ERR164758	Weill et al. Science 2017	1996	Africa	Eastern Africa	Zambia
8036_3#19	ERR164759	Weill et al. Science 2017	1997	Africa	Eastern Africa	Zambia
8036_3#20	ERR164760	Weill et al. Science 2017	1997	Africa	Eastern Africa	Zambia
8036_3#23	ERR164763	Weill et al. Science 2017	1997	Africa	Eastern Africa	Zambia
8036_3#25	ERR164765	Weill et al. Science 2017	2003	Africa	Eastern Africa	Zambia
8036_3#26	ERR164766	Weill et al. Science 2017	2003	Africa	Eastern Africa	Zambia
8036_3#28	ERR164768	Weill et al. Science 2017	2004	Africa	Eastern Africa	Zambia
8036_3#33	ERR164773	Weill et al. Science 2017	2004	Africa	Eastern Africa	Zambia
8036_3#36	ERR164776	Weill et al. Science 2017	2004	Africa	Eastern Africa	Zambia
930030_S3	ERR1879560	Weill et al. Science 2017	1970	Europe	Eastern Europe	Slovakia
930033_S15	ERR1879561	Weill et al. Science 2017	1970	Asia	Western Asia	Israel
930044_S17	ERR1879563	Weill et al. Science 2017	1970	Asia	Western Asia	Lebanon
960260_S13	ERR1879598	Weill et al. Science 2017	1996	Africa	Western Africa	Mauritania
960263_S14	ERR1879599	Weill et al. Science 2017	1996	Africa	Western Africa	Mauritania
960778_S19	ERR1879602	Weill et al. Science 2017	1966	Asia	Western Asia	Iraq
960871_S20	ERR1879606	Weill et al. Science 2017	1965	Asia	Southern Asia	Iran
960872_S21	ERR1879607	Weill et al. Science 2017	1965	Asia	Southern Asia	Iran
960891_S16	ERR1879624	Weill et al. Science 2017	1970	Asia	Western Asia	Israel
960918_S18	ERR1879627	Weill et al. Science 2017	1970	Asia	Western Asia	Jordan
961017_S1	ERR1879631	Weill et al. Science 2017	1970	Europe	Eastern Europe	Slovakia
961018_S2	ERR1879632	Weill et al. Science 2017	1970	Europe	Eastern Europe	Slovakia
B33	ACHZ00000000	Chun et al. PNAS 2009	2004	Africa	Eastern Africa	Mozambique
CDCB9631_rep	ERR1877614	Weill et al. Science 2017	1998	Africa	Eastern Africa	Rwanda
CDCB9632_rep	ERR1877615	Weill et al. Science 2017	1998	Africa	Eastern Africa	Rwanda
CDCC8178_rep	ERR1877616	Weill et al. Science 2017	1992	Africa	Eastern Africa	Mozambique
CDCC8465_rep	ERR1877617	Weill et al. Science 2017	1992	Africa	Eastern Africa	Burundi
CDCC8466_rep	ERR1877618	Weill et al. Science 2017	1992	Africa	Eastern Africa	Burundi
CDCC8798_rep	ERR1877619	Weill et al. Science 2017	1992	Africa	Eastern Africa	Uganda
CDCC8799_rep	ERR1877636	Weill et al. Science 2017	1992	Africa	Eastern Africa	Uganda
CDCF135_rep	ERR1879651	Weill et al. Science 2017	1993	Africa	Central Africa	Cameroon
CDCF1393	ERR1879652	Weill et al. Science 2017	1993	Africa	Eastern Africa	Djibouti
CDCF3397	ERR1879653	Weill et al. Science 2017	1996	Africa	Eastern Africa	NA
CDCF3403	ERR1879654	Weill et al. Science 2017	1996	Africa	Eastern Africa	NA
CDCF3835	ERR1879655	Weill et al. Science 2017	1997	Africa	Eastern Africa	Tanzania
CDCF4169	ERR1879656	Weill et al. Science 2017	1997	Africa	Western Africa	Nigeria
CDCF4170	ERR1879657	Weill et al. Science 2017	1997	Africa	Western Africa	Nigeria
CDCF5096	ERR1879658	Weill et al. Science 2017	1997	Africa	Eastern Africa	Malawi
CDCF5097	ERR1880761	Weill et al. Science 2017	1997	Africa	Eastern Africa	Malawi
CDCF5144	ERR1880762	Weill et al. Science 2017	1997	Africa	Western Africa	Guinea-Bissau
CDCF5149	ERR1880763	Weill et al. Science 2017	1997	Africa	Eastern Africa	Mozambique
CDCF5197	ERR1880764	Weill et al. Science 2017	1998	Africa	Eastern Africa	Zambia
CDCF5198	ERR1880765	Weill et al. Science 2017	1998	Africa	Eastern Africa	Zambia
CDCF5332	ERR1880766	Weill et al. Science 2017	1998	Africa	Eastern Africa	Tanzania
CDCF5333	ERR1880767	Weill et al. Science 2017	1998	Africa	Eastern Africa	Tanzania
CDCF8478	ERR1880768	Weill et al. Science 2017	2002	Africa	Southern Africa	Republic of South Africa
CDCF8479	ERR1880769	Weill et al. Science 2017	2002	Africa	Southern Africa	Republic of South Africa
CDCK0107	ERR1880770	Weill et al. Science 2017	2003	Africa	Western Africa	Mali
CDCK0108	ERR1880771	Weill et al. Science 2017	2003	Africa	Western Africa	Mali
CDCK6975	ERR1880772	Weill et al. Science 2017	2008	Africa	Western Africa	Guinea-Bissau
CDCK6979	ERR1880773	Weill et al. Science 2017	2008	Africa	Western Africa	Guinea-Bissau
CIRS101	ACVW00000000	Chun et al. PNAS 2009	2002	Asia	Southern Asia	Bangladesh
CNRVC000005_CGATGT_L001	ERR1877637	Weill et al. Science 2017	1999	Africa	Western Africa	Niger
CNRVC000043	ERR1877638	Weill et al. Science 2017	2000	Africa	Eastern Africa	Uganda
CNRVC000044_TGACCA_L001	ERR1877639	Weill et al. Science 2017	2000	Africa	Eastern Africa	Uganda
CNRVC000085	ERR1877640	Weill et al. Science 2017	2000	Africa	Eastern Africa	Comoros
CNRVC000209	ERR1877641	Weill et al. Science 2017	2000	Africa	Eastern Africa	Rwanda
CNRVC000212_ACAGTG_L001	ERR1877642	Weill et al. Science 2017	2000	Africa	Eastern Africa	Rwanda
CNRVC000323	ERR1877643	Weill et al. Science 2017	2000	Africa	Central Africa	Cameroon
CNRVC010008_GCCAAT_L001	ERR1877644	Weill et al. Science 2017	2001	Africa	Eastern Africa	Comoros
CNRVC010023	ERR1877645	Weill et al. Science 2017	2000	Africa	Central Africa	Cameroon
CNRVC010038_CAGATC_L001	ERR1877646	Weill et al. Science 2017	2001	Africa	Western Africa	Cote d'Ivoire
CNRVC010042	ERR1877647	Weill et al. Science 2017	2001	Africa	Western Africa	Cote d'Ivoire
CNRVC010045	ERR1877648	Weill et al. Science 2017	2001	Africa	Eastern Africa	Comoros
CNRVC010046_CTTGTA_L001	ERR1877649	Weill et al. Science 2017	2000	Africa	Eastern Africa	Djibouti
CNRVC010048	ERR1877938	Weill et al. Science 2017	2000	Africa	Eastern Africa	Djibouti
CNRVC010051_ATCACG_L001	ERR1877939	Weill et al. Science 2017	2000	Africa	Eastern Africa	Madagascar
CNRVC010055_TTAGGC_L001	ERR1877940	Weill et al. Science 2017	2001	Africa	Eastern Africa	Madagascar
CNRVC010061	ERR1877941	Weill et al. Science 2017	2001	Africa	Eastern Africa	Burundi
CNRVC010062	ERR1877942	Weill et al. Science 2017	2001	Africa	Eastern Africa	Burundi
CNRVC010100	ERR1877943	Weill et al. Science 2017	2001	Asia	Southeastern Asia	Indonesia
CNRVC010108	ERR1877944	Weill et al. Science 2017	2001	Africa	Western Africa	Togo
CNRVC010120	ERR1877945	Weill et al. Science 2017	2001	Africa	Central Africa	Chad
CNRVC010123_ACTTGA_L001	ERR1877946	Weill et al. Science 2017	2001	Africa	Central Africa	Chad
CNRVC010203	ERR1877947	Weill et al. Science 2017	2001	Africa	Central Africa	Chad
CNRVC010205	ERR1877948	Weill et al. Science 2017	2001	Africa	Western Africa	Burkina Faso
CNRVC010206	ERR1877949	Weill et al. Science 2017	2001	Africa	Western Africa	Burkina Faso
CNRVC010221	ERR1877950	Weill et al. Science 2017	2001	Africa	Central Africa	Cameroon
CNRVC010243_GATCAG_L001	ERR1877951	Weill et al. Science 2017	2001	Africa	Central Africa	Democratic Republic of the Congo
CNRVC010254	ERR1877952	Weill et al. Science 2017	2001	Africa	Central Africa	Democratic Republic of the Congo
CNRVC020003	ERR1877953	Weill et al. Science 2017	2002	Africa	Eastern Africa	Comoros
CNRVC020062	ERR1877954	Weill et al. Science 2017	2002	Africa	Western Africa	Liberia
CNRVC020284	ERR1877955	Weill et al. Science 2017	2002	Africa	Central Africa	Democratic Republic of the Congo
CNRVC020361	ERR1877956	Weill et al. Science 2017	2002	Africa	Western Africa	Benin
CNRVC020367	ERR1877957	Weill et al. Science 2017	2002	Africa	Western Africa	Benin
CNRVC020393	ERR1878088	Weill et al. Science 2017	2002	Africa	Western Africa	Liberia
CNRVC020404	ERR1878089	Weill et al. Science 2017	2002	Africa	Western Africa	Cote d'Ivoire
CNRVC030032	ERR1878090	Weill et al. Science 2017	2003	Africa	Central Africa	Democratic Republic of the Congo
CNRVC030082	ERR1878091	Weill et al. Science 2017	2003	Africa	Western Africa	Benin
CNRVC030084	ERR1878092	Weill et al. Science 2017	2003	Africa	Western Africa	Benin
CNRVC030293	ERR1878093	Weill et al. Science 2017	2003	Africa	Central Africa	Democratic Republic of the Congo
CNRVC030391	ERR1878094	Weill et al. Science 2017	2003	Africa	Eastern Africa	Somalia
CNRVC030392	ERR1878095	Weill et al. Science 2017	2003	Africa	Eastern Africa	Somalia
CNRVC030438_CGGAAT_L001	ERR1878096	Weill et al. Science 2017	2003	Asia	Western Asia	Iraq
CNRVC030469	ERR1878097	Weill et al. Science 2017	2003	Africa	Central Africa	Democratic Republic of the Congo
CNRVC030475	ERR1878098	Weill et al. Science 2017	2003	Africa	Western Africa	Liberia
CNRVC030477	ERR1878099	Weill et al. Science 2017	2003	Africa	Western Africa	Liberia
CNRVC030485	ERR1878100	Weill et al. Science 2017	2003	Africa	Western Africa	Cote d'Ivoire
CNRVC030519	ERR1878101	Weill et al. Science 2017	2002	Africa	Central Africa	Democratic Republic of the Congo
CNRVC030567	ERR1878102	Weill et al. Science 2017	2003	Africa	Western Africa	Cote d'Ivoire
CNRVC030593	ERR1878103	Weill et al. Science 2017	2003	Africa	Eastern Africa	Comoros
CNRVC030594	ERR1878104	Weill et al. Science 2017	2003	Africa	Eastern Africa	Comoros
CNRVC040061	ERR1878105	Weill et al. Science 2017	2004	Africa	Central Africa	Cameroon
CNRVC040074	ERR1878106	Weill et al. Science 2017	2001	Africa	Central Africa	Cameroon
CNRVC040082	ERR1878107	Weill et al. Science 2017	2002	Africa	Central Africa	Cameroon
CNRVC040110	ERR1878108	Weill et al. Science 2017	2004	Africa	Central Africa	Cameroon
CNRVC040127	ERR1878109	Weill et al. Science 2017	2004	Africa	Western Africa	Benin
CNRVC040132	ERR1878110	Weill et al. Science 2017	2004	Africa	Western Africa	Benin
CNRVC040203	ERR1878111	Weill et al. Science 2017	2004	Africa	Western Africa	Sierra Leone
CNRVC040206	ERR1878112	Weill et al. Science 2017	2004	Africa	Western Africa	Guinea
CNRVC040209	ERR1878113	Weill et al. Science 2017	2004	Africa	Western Africa	Niger
CNRVC040210	ERR1878114	Weill et al. Science 2017	2004	Africa	Western Africa	Niger
CNRVC040257	ERR1878115	Weill et al. Science 2017	2004	Africa	Western Africa	Sierra Leone
CNRVC040299	ERR1878116	Weill et al. Science 2017	2004	Africa	Central Africa	Democratic Republic of the Congo
CNRVC040303	ERR1878117	Weill et al. Science 2017	2004	Africa	Western Africa	Senegal
CNRVC040314	ERR1878127	Weill et al. Science 2017	2004	Africa	Western Africa	Senegal
CNRVC050008	ERR1878128	Weill et al. Science 2017	2005	Africa	Central Africa	Cameroon
CNRVC050011	ERR1878129	Weill et al. Science 2017	2005	Africa	Central Africa	Cameroon
CNRVC050060	ERR1878130	Weill et al. Science 2017	2005	Africa	Central Africa	Equatorial Guinea
CNRVC050073	ERR1878131	Weill et al. Science 2017	2005	Africa	Central Africa	Equatorial Guinea
CNRVC050077	ERR1878132	Weill et al. Science 2017	2005	Africa	Central Africa	Democratic Republic of the Congo
CNRVC050139	ERR1878133	Weill et al. Science 2017	2005	Africa	Western Africa	Benin
CNRVC050140	ERR1878134	Weill et al. Science 2017	2005	Africa	Western Africa	Benin
CNRVC050280	ERR1878135	Weill et al. Science 2017	2005	Asia	Southern Asia	Pakistan
CNRVC050284	ERR1878136	Weill et al. Science 2017	2005	Africa	Central Africa	Democratic Republic of the Congo
CNRVC050323	ERR1878146	Weill et al. Science 2017	2005	Africa	Western Africa	Nigeria
CNRVC050334	ERR1878147	Weill et al. Science 2017	2005	Africa	Western Africa	Nigeria
CNRVC060003	ERR1878148	Weill et al. Science 2017	2006	Africa	Central Africa	Democratic Republic of the Congo
CNRVC060009	ERR1878149	Weill et al. Science 2017	2006	Africa	Western Africa	Mali
CNRVC060010	ERR1878150	Weill et al. Science 2017	2005	Africa	Western Africa	Mali
CNRVC060089	ERR1878151	Weill et al. Science 2017	2006	Asia	Southern Asia	India
CNRVC060111	ERR1878152	Weill et al. Science 2017	2006	Africa	Central Africa	Cameroon
CNRVC060119	ERR1878153	Weill et al. Science 2017	2006	Africa	Eastern Africa	Kenya
CNRVC060120	ERR1878154	Weill et al. Science 2017	2006	Africa	Eastern Africa	Kenya
CNRVC060153	ERR1878155	Weill et al. Science 2017	2006	Africa	Central Africa	Democratic Republic of the Congo
CNRVC060272	ERR1878544	Weill et al. Science 2017	2006	Africa	Western Africa	Niger
CNRVC060273	ERR1878545	Weill et al. Science 2017	2006	Africa	Western Africa	Niger
CNRVC060279	ERR1878546	Weill et al. Science 2017	2006	Africa	Western Africa	Nigeria
CNRVC060280	ERR1878547	Weill et al. Science 2017	2006	Africa	Western Africa	Nigeria
CNRVC060333	ERR1878548	Weill et al. Science 2017	2006	Asia	Southern Asia	NA
CNRVC070011	ERR1878549	Weill et al. Science 2017	2007	Africa	Central Africa	Republic of the Congo
CNRVC070012	ERR1878550	Weill et al. Science 2017	2007	Africa	Central Africa	Republic of the Congo
CNRVC070020	ERR1878551	Weill et al. Science 2017	2007	Africa	Eastern Africa	Djibouti
CNRVC070045	ERR1878552	Weill et al. Science 2017	2007	Africa	Central Africa	Democratic Republic of the Congo
CNRVC070066	ERR1878553	Weill et al. Science 2017	2007	Africa	Eastern Africa	South Sudan
CNRVC070067	ERR1878554	Weill et al. Science 2017	2007	Africa	Eastern Africa	South Sudan
CNRVC070120_TAGCTT_L001	ERR1878555	Weill et al. Science 2017	1994	Africa	Northern Africa	Algeria
CNRVC070124	ERR1878556	Weill et al. Science 2017	2005	Africa	Western Africa	Mauritania
CNRVC070136	ERR1878557	Weill et al. Science 2017	2006	Africa	Western Africa	Mauritania
CNRVC070142	ERR1878558	Weill et al. Science 2017	2006	Africa	Western Africa	Mauritania
CNRVC070144	ERR1878559	Weill et al. Science 2017	2005	Africa	Western Africa	Mauritania
CNRVC070154_GGCTAC_L001	ERR1878560	Weill et al. Science 2017	1994	Africa	Northern Africa	Algeria
CNRVC070164	ERR1878561	Weill et al. Science 2017	2007	Africa	Western Africa	Benin
CNRVC070316	ERR1878562	Weill et al. Science 2017	2005	Africa	Western Africa	Burkina Faso
CNRVC070334	ERR1878563	Weill et al. Science 2017	2005	Africa	Western Africa	Burkina Faso
CNRVC070530	ERR1878564	Weill et al. Science 2017	2007	Africa	Central Africa	Democratic Republic of the Congo
CNRVC080122	ERR1878565	Weill et al. Science 2017	2008	Africa	Western Africa	Niger
CNRVC080124	ERR1878566	Weill et al. Science 2017	2008	Africa	Western Africa	Niger
CNRVC080133	ERR1878567	Weill et al. Science 2017	2008	Africa	Central Africa	Democratic Republic of the Congo
CNRVC080370	ERR1878568	Weill et al. Science 2017	2008	Africa	Central Africa	Democratic Republic of the Congo
CNRVC080383	ERR1878569	Weill et al. Science 2017	2008	Africa	Eastern Africa	South Sudan
CNRVC080397	ERR1878570	Weill et al. Science 2017	2008	Asia	Southern Asia	India
CNRVC080496	ERR1878571	Weill et al. Science 2017	2006	Africa	Western Africa	Cote d'Ivoire
CNRVC080497	ERR1878572	Weill et al. Science 2017	2006	Africa	Western Africa	Cote d'Ivoire
CNRVC080762	ERR1878573	Weill et al. Science 2017	2008	Africa	Central Africa	Cameroon
CNRVC080764	ERR1878574	Weill et al. Science 2017	2008	Africa	Central Africa	Cameroon
CNRVC090123	ERR1878575	Weill et al. Science 2017	2009	Asia	Southern Asia	Pakistan
CNRVC090143	ERR1878576	Weill et al. Science 2017	2009	Asia	Southern Asia	Pakistan
CNRVC090144	ERR1878577	Weill et al. Science 2017	2009	Asia	Southern Asia	Pakistan
CNRVC090175	ERR1878578	Weill et al. Science 2017	2009	Africa	Western Africa	Nigeria
CNRVC090177	ERR1878579	Weill et al. Science 2017	2009	Africa	Western Africa	Nigeria
CNRVC090182	ERR1878580	Weill et al. Science 2017	2009	Africa	Central Africa	Cameroon
CNRVC100057	ERR1878581	Weill et al. Science 2017	2010	Africa	Eastern Africa	Zambia
CNRVC100062	ERR1878582	Weill et al. Science 2017	2010	Africa	Eastern Africa	Zambia
CNRVC100159	ERR1878583	Weill et al. Science 2017	2010	Africa	Western Africa	Nigeria
CNRVC100176	ERR1878586	Weill et al. Science 2017	2010	Africa	Western Africa	Benin
CNRVC100183	ERR1878587	Weill et al. Science 2017	2010	Africa	Western Africa	Benin
CNRVC100186	ERR1878588	Weill et al. Science 2017	2010	Africa	Central Africa	Cameroon
CNRVC100224	ERR1878589	Weill et al. Science 2017	2010	Africa	Western Africa	Nigeria
CNRVC100240	ERR1878590	Weill et al. Science 2017	2010	Africa	Central Africa	Chad
CNRVC100246	ERR1878591	Weill et al. Science 2017	2010	Africa	Central Africa	Chad
CNRVC100278	ERR1878592	Weill et al. Science 2017	2010	America	Carribean	Haiti
CNRVC110058	ERR1878593	Weill et al. Science 2017	2011	Africa	Western Africa	Nigeria
CNRVC110060	ERR1878594	Weill et al. Science 2017	2011	Africa	Western Africa	Nigeria
CNRVC110078	ERR2265590	Weill et al. Nature 2019	2011	Asia	Southern Asia	Bangladesh
CNRVC110096	ERR1878595	Weill et al. Science 2017	2010	Africa	Central Africa	Cameroon
CNRVC110113	ERR1878596	Weill et al. Science 2017	2011	Africa	Central Africa	Cameroon
CNRVC110120	ERR1878597	Weill et al. Science 2017	2011	Africa	Central Africa	Cameroon
CNRVC110128	ERR1878598	Weill et al. Science 2017	2010	Africa	Central Africa	Cameroon
CNRVC110230	ERR1878599	Weill et al. Science 2017	2011	Africa	Central Africa	Chad
CNRVC110241	ERR1878600	Weill et al. Science 2017	2011	Africa	Central Africa	Chad
CNRVC110262	ERR1878601	Weill et al. Science 2017	2011	Africa	Western Africa	Nigeria
CNRVC110266	ERR1878602	Weill et al. Science 2017	2011	Africa	Central Africa	Central African Republic
CNRVC110272	ERR1878603	Weill et al. Science 2017	2011	Africa	Central Africa	Central African Republic
CNRVC120194	ERR1878604	Weill et al. Science 2017	2012	Africa	Western Africa	Guinea-Bissau
CNRVC120195	ERR1878605	Weill et al. Science 2017	2012	Africa	Western Africa	Guinea-Bissau
CNRVC140012	ERR1878607	Weill et al. Science 2017	2014	Africa	Central Africa	Democratic Republic of the Congo
CNRVC140013	ERR1878608	Weill et al. Science 2017	2014	Africa	Central Africa	Democratic Republic of the Congo
CNRVC140027	ERR1878609	Weill et al. Science 2017	2014	Africa	Western Africa	Nigeria
CNRVC140054	ERR2265591	Weill et al. Nature 2019	2014	Africa	Eastern Africa	South Sudan
CNRVC140069	ERR2265645	Weill et al. Nature 2019	2014	Africa	Eastern Africa	South Sudan
CNRVC140072	ERR2265646	Weill et al. Nature 2019	2014	Africa	Eastern Africa	South Sudan
CNRVC140077	ERR2265647	Weill et al. Nature 2019	2014	Africa	Eastern Africa	South Sudan
CNRVC140079	ERR2265648	Weill et al. Nature 2019	2014	Africa	Eastern Africa	South Sudan
CNRVC140150	ERR1878610	Weill et al. Science 2017	2014	Africa	Western Africa	Nigeria
CNRVC140160	ERR1878611	Weill et al. Science 2017	2010	Africa	Western Africa	Niger
CNRVC140167	ERR1878612	Weill et al. Science 2017	2010	Africa	Western Africa	Niger
CNRVC140176	ERR2265649	Weill et al. Nature 2019	2014	Asia	Southern Asia	India
CNRVC150056	ERR2265650	Weill et al. Nature 2019	2015	Africa	Central Africa	Democratic Republic of the Congo
CNRVC150071	ERR2265651	Weill et al. Nature 2019	2015	Africa	Central Africa	Democratic Republic of the Congo
CNRVC150140	ERR2265652	Weill et al. Nature 2019	2015	Asia	Southern Asia	India
CNRVC150141	ERR2265653	Weill et al. Nature 2019	2015	Africa	Eastern Africa	South Sudan
CNRVC150165	ERR2265654	Weill et al. Nature 2019	2015	Africa	Eastern Africa	South Sudan
CNRVC150168_GAGTGG_L001	ERR2265655	Weill et al. Nature 2019	2015	Asia	Western Asia	Iraq
CNRVC150169_GGTAGC_L001	ERR2265656	Weill et al. Nature 2019	2015	Asia	Western Asia	Iraq
CNRVC150170_ACTGAT_L001	ERR2265657	Weill et al. Nature 2019	2015	Asia	Western Asia	Iraq
CNRVC150171_ATGAGC_L001	ERR2265658	Weill et al. Nature 2019	2015	Asia	Western Asia	Iraq
CNRVC150177_CACTCA_L001	ERR2265659	Weill et al. Nature 2019	2015	Asia	Western Asia	Iraq
CNRVC150181_CCAACA_L001	ERR2265660	Weill et al. Nature 2019	2015	Asia	Western Asia	Iraq
CNRVC150210_AGTCAA_L001	ERR1879384	Weill et al. Science 2017	1988	Africa	Western Africa	Cote d'Ivoire
CNRVC150211_AGTTCC_L001	ERR1879385	Weill et al. Science 2017	1998	Africa	Eastern Africa	Kenya
CNRVC150212_ATGTCA_L001	ERR1879386	Weill et al. Science 2017	1998	Africa	Eastern Africa	Tanzania
CNRVC150213_CCGTCC_L001	ERR1879387	Weill et al. Science 2017	1998	Africa	Eastern Africa	Ethiopia
CNRVC150214_GTAGAG_L001	ERR1879388	Weill et al. Science 2017	1981	Europe	Eastern Europe	Romania
CNRVC150215_GTCCGC_L001	ERR1879389	Weill et al. Science 2017	1993	Asia	Western Asia	Lebanon
CNRVC150216_GTGAAA_L001	ERR1879390	Weill et al. Science 2017	1976	Asia	Western Asia	Turkey
CNRVC150217_GTGGCC_L001	ERR1879391	Weill et al. Science 2017	1982	Africa	Western Africa	NA
CNRVC150218_GTTTCG_L001	ERR1879392	Weill et al. Science 2017	1985	Africa	Eastern Africa	Ethiopia
CNRVC150219_CGTACG_L001	ERR1879393	Weill et al. Science 2017	1994	Europe	Eastern Europe	Romania
CNRVC150220_GAGTGG_L001	ERR1879429	Weill et al. Science 2017	1992	Asia	Southern Asia	Pakistan
CNRVC150221_GGTAGC_L001	ERR1879430	Weill et al. Science 2017	1991	Europe	Eastern Europe	Romania
CNRVC150222_ACTGAT_L001	ERR1879431	Weill et al. Science 2017	1987	Europe	Eastern Europe	Romania
CNRVC150223_ATGAGC_L001	ERR1879432	Weill et al. Science 2017	1993	Asia	Western Asia	Lebanon
CNRVC150224_ATTCCT_L001	ERR1879433	Weill et al. Science 2017	1990	Europe	Eastern Europe	Romania
CNRVC150226_CAACTA_L001	ERR1879434	Weill et al. Science 2017	1994	Africa	Western Africa	Senegal
CNRVC150227_CACCGG_L001	ERR1879435	Weill et al. Science 2017	1988	Africa	Western Africa	Cote d'Ivoire
CNRVC150228_CACGAT_L001	ERR1879436	Weill et al. Science 2017	1973	Africa	Northern Africa	Tunisia
CNRVC150229_CACTCA_L001	ERR1879437	Weill et al. Science 2017	1981	Africa	Northern Africa	Tunisia
CNRVC150230_CAGGCG_L001	ERR1879438	Weill et al. Science 2017	1994	Europe	Southern Europe	Italy
CNRVC150231_CATGGC_L001	ERR1879535	Weill et al. Science 2017	1988	Africa	Western Africa	Cote d'Ivoire
CNRVC150234_CATTTT_L001	ERR1879536	Weill et al. Science 2017	1985	Africa	Eastern Africa	Somalia
CNRVC150236_CCAACA_L001	ERR1879537	Weill et al. Science 2017	1985	Africa	Eastern Africa	Somalia
CNRVC150239_CGGAAT_L001	ERR1879538	Weill et al. Science 2017	1993	Asia	Southeastern Asia	Cambodia
CNRVC150240_CTAGCT_L001	ERR1879539	Weill et al. Science 2017	1998	Africa	Eastern Africa	Kenya
CNRVC150243_CTATAC_L001	ERR1879540	Weill et al. Science 2017	1998	Africa	Eastern Africa	Kenya
CNRVC150244_CTCAGA_L001	ERR1879541	Weill et al. Science 2017	1973	Europe	Southern Europe	Italy
CNRVC150245_GCGCTA_L001	ERR1879542	Weill et al. Science 2017	1988	Africa	Western Africa	Cote d'Ivoire
CNRVC150251	ERR1879543	Weill et al. Science 2017	1998	Africa	Eastern Africa	Kenya
CNRVC150252	ERR1879544	Weill et al. Science 2017	1998	Africa	Eastern Africa	Kenya
CNRVC150254	ERR1879545	Weill et al. Science 2017	1998	Africa	Eastern Africa	Ethiopia
CNRVC150256	ERR2265661	Weill et al. Nature 2019	2015	Africa	Central Africa	Democratic Republic of the Congo
CNRVC160013_CTCAGA_L001	ERR2265662	Weill et al. Nature 2019	2007	Asia	Western Asia	Iraq
CNRVC160014_GCGCTA_L001	ERR2265663	Weill et al. Nature 2019	2007	Asia	Western Asia	Iraq
CNRVC160016_TACAGC_L001	ERR2265664	Weill et al. Nature 2019	2007	Asia	Western Asia	Iraq
CNRVC160017_TATAAT_L001	ERR2265665	Weill et al. Nature 2019	2007	Asia	Western Asia	Iraq
CNRVC160018_TCATTC_L001	ERR2265666	Weill et al. Nature 2019	2007	Asia	Western Asia	Iraq
CNRVC160461	ERR2265667	Weill et al. Nature 2019	2016	Africa	Eastern Africa	South Sudan
CNRVC160462	ERR2265668	Weill et al. Nature 2019	2016	Africa	Eastern Africa	South Sudan
CNRVC170159	ERR2265669	Weill et al. Nature 2019	2017	Africa	Eastern Africa	South Sudan
CNRVC170160	ERR2265670	Weill et al. Nature 2019	2017	Africa	Eastern Africa	South Sudan
CNRVC170161	ERR2265671	Weill et al. Nature 2019	2017	Africa	Eastern Africa	South Sudan
CNRVC170164	ERR2265672	Weill et al. Nature 2019	2017	Africa	Eastern Africa	South Sudan
CNRVC170165	ERR2265673	Weill et al. Nature 2019	2017	Africa	Eastern Africa	South Sudan
CNRVC170168	ERR2265674	Weill et al. Nature 2019	2016	Asia	Western Asia	Yemen
CNRVC170169	ERR2265675	Weill et al. Nature 2019	2016	Asia	Western Asia	Yemen
CNRVC170170	ERR2265676	Weill et al. Nature 2019	2016	Asia	Western Asia	Yemen
CNRVC170173	ERR2265677	Weill et al. Nature 2019	2016	Asia	Western Asia	Yemen
CNRVC170174	ERR2265678	Weill et al. Nature 2019	2016	Asia	Western Asia	Yemen
CNRVC170175	ERR2269613	Weill et al. Nature 2019	2016	Asia	Western Asia	Yemen
CNRVC170176	ERR2269614	Weill et al. Nature 2019	2016	Asia	Western Asia	Yemen
CNRVC170177	ERR2269615	Weill et al. Nature 2019	2016	Asia	Western Asia	Yemen
CNRVC170178	ERR2269616	Weill et al. Nature 2019	2017	Asia	Western Asia	Yemen
CNRVC170179	ERR2269617	Weill et al. Nature 2019	2017	Asia	Western Asia	Yemen
CNRVC170180	ERR2269618	Weill et al. Nature 2019	2017	Asia	Western Asia	Yemen
CNRVC170181	ERR2269619	Weill et al. Nature 2019	2017	Asia	Western Asia	Yemen
CNRVC170182	ERR2269620	Weill et al. Nature 2019	2017	Asia	Western Asia	Yemen
CNRVC170183	ERR2269621	Weill et al. Nature 2019	2017	Asia	Western Asia	Yemen
CNRVC170184	ERR2269622	Weill et al. Nature 2019	2017	Asia	Western Asia	Yemen
CNRVC170185	ERR2269640	Weill et al. Nature 2019	2017	Asia	Western Asia	Yemen
CNRVC170186	ERR2269641	Weill et al. Nature 2019	2017	Asia	Western Asia	Yemen
CNRVC170187	ERR2269642	Weill et al. Nature 2019	2017	Asia	Western Asia	Yemen
CNRVC170188	ERR2269643	Weill et al. Nature 2019	2017	Asia	Western Asia	Yemen
CNRVC170189	ERR2269644	Weill et al. Nature 2019	2017	Asia	Western Asia	Yemen
CNRVC170190	ERR2269645	Weill et al. Nature 2019	2017	Asia	Western Asia	Yemen
CNRVC170191	ERR2269646	Weill et al. Nature 2019	2017	Asia	Western Asia	Yemen
CNRVC170192	ERR2269647	Weill et al. Nature 2019	2017	Asia	Western Asia	Yemen
CNRVC170193	ERR2269648	Weill et al. Nature 2019	2017	Asia	Western Asia	Yemen
CNRVC170194	ERR2269649	Weill et al. Nature 2019	2017	Asia	Western Asia	Yemen
CNRVC170195	ERR2269650	Weill et al. Nature 2019	2017	Asia	Western Asia	Yemen
CNRVC170196	ERR2269709	Weill et al. Nature 2019	2017	Asia	Western Asia	Yemen
CNRVC170197	ERR2269710	Weill et al. Nature 2019	2017	Asia	Western Asia	Yemen
CNRVC170198	ERR2269711	Weill et al. Nature 2019	2017	Asia	Western Asia	Yemen
CNRVC170199	ERR2269712	Weill et al. Nature 2019	2017	Asia	Western Asia	Yemen
CNRVC170200	ERR2269713	Weill et al. Nature 2019	2017	Asia	Western Asia	Yemen
CNRVC170201	ERR2269714	Weill et al. Nature 2019	2017	Asia	Western Asia	Yemen
CNRVC170202	ERR2269715	Weill et al. Nature 2019	2017	Asia	Western Asia	Yemen
CNRVC170203	ERR2269716	Weill et al. Nature 2019	2017	Asia	Western Asia	Yemen
CNRVC170204	ERR2269717	Weill et al. Nature 2019	2017	Asia	Western Asia	Yemen
CNRVC170205	ERR2269718	Weill et al. Nature 2019	2017	Asia	Western Asia	Yemen
CNRVC170206	ERR2269809	Weill et al. Nature 2019	2017	Asia	Western Asia	Yemen
CNRVC170207	ERR2269810	Weill et al. Nature 2019	2017	Asia	Western Asia	Yemen
CNRVC170208	ERR2269811	Weill et al. Nature 2019	2017	Asia	Western Asia	Yemen
CNRVC170240	ERR2269832	Weill et al. Nature 2019	2017	Asia	Western Asia	Yemen
CNRVC170241	ERR2269833	Weill et al. Nature 2019	2017	Asia	Western Asia	Yemen
CNRVC170242	ERR2269834	Weill et al. Nature 2019	2017	Asia	Western Asia	Yemen
CNRVC170248	ERR2269835	Weill et al. Nature 2019	2012	Asia	Southern Asia	Iran
CNRVC170249	ERR2269836	Weill et al. Nature 2019	2013	Asia	Southern Asia	Iran
CNRVC170250	ERR2269837	Weill et al. Nature 2019	2013	Asia	Southern Asia	Iran
CNRVC170252	ERR2269838	Weill et al. Nature 2019	2015	Asia	Southern Asia	Iran
CNRVC900108_ACAGTG_L001	ERR1879546	Weill et al. Science 2017	1990	Africa	Western Africa	Guinea
CNRVC900125_GCCAAT_L001	ERR1879547	Weill et al. Science 2017	1990	Africa	Eastern Africa	Mozambique
CNRVC910040_CAGATC_L001	ERR1879548	Weill et al. Science 2017	1991	Asia	Southeastern Asia	Cambodia
CNRVC910164_CTTGTA_L001	ERR1879549	Weill et al. Science 2017	1991	Asia	Western Asia	Turkey
CNRVC910416_TAATCG_L001	ERR1879550	Weill et al. Science 2017	1991	Asia	Western Asia	Kurdistan
CNRVC920171_TACAGC_L001	ERR1879551	Weill et al. Science 2017	1983	Asia	Southeastern Asia	Viet Nam
CNRVC920176_ATCACG_L001	ERR1879552	Weill et al. Science 2017	1989	Africa	Western Africa	Sao Tome
CNRVC930003_TCATTC_L001	ERR1879553	Weill et al. Science 2017	1992	Asia	Southern Asia	India
CNRVC930025_TCCCGA_L001	ERR1879554	Domman et al. Science 2017	1993	America	South America	French Guiana
CNRVC930029_TCGAAG_L001	ERR1879559	Weill et al. Science 2017	1971	Asia	Southeastern Asia	Myanmar
CNRVC930036_TCGGCA_L001	ERR1879562	Weill et al. Science 2017	1962	Asia	Southern Asia	India
CNRVC930060_CGATGT_L002	ERR1879564	Weill et al. Science 2017	1961	Asia	Southeastern Asia	Philippines
CNRVC930061_TGACCA_L002	ERR1879565	Weill et al. Science 2017	1961	Asia	Eastern Asia	China
CNRVC930066_ACAGTG_L002	ERR1879566	Weill et al. Science 2017	1964	Asia	Southern Asia	India
CNRVC930067_GCCAAT_L002	ERR1879567	Weill et al. Science 2017	1963	Asia	Southeastern Asia	Cambodia
CNRVC930076_CAGATC_L002	ERR1879568	Weill et al. Science 2017	1965	Asia	Southern Asia	Iran
CNRVC930079_TCGAAG_L002	ERR1879569	Weill et al. Science 2017	1970	Europe	Western Europe	France
CNRVC930155_TCGGCA_L002	ERR1879570	Weill et al. Science 2017	1993	Asia	Southeastern Asia	Thailand
CNRVC930174_CTTGTA_L002	ERR1879571	Weill et al. Science 2017	1981	Asia	Southern Asia	Sri Lanka
CNRVC930301_GATCAG_L001	ERR1879572	Weill et al. Science 2017	1993	Africa	Eastern Africa	Djibouti
CNRVC940044_ACTTGA_L002	ERR1879573	Weill et al. Science 2017	1963	Asia	Southeastern Asia	Philippines
CNRVC940047_GATCAG_L002	ERR1879574	Weill et al. Science 2017	1991	Europe	Eastern Europe	Romania
CNRVC940066_TAGCTT_L002	ERR1879575	Weill et al. Science 2017	1994	Africa	Eastern Africa	Somalia
CNRVC940135_GGCTAC_L002	ERR1879576	Weill et al. Science 2017	1994	Asia	Southern Asia	Nepal
CNRVC940149_AGTCAA_L002	ERR1879577	Weill et al. Science 2017	1994	Europe	Southern Europe	Albania
CNRVC940183_AGTTCC_L002	ERR1879578	Domman et al. Science 2017	1994	America	South America	French Guiana
CNRVC950014_ATGTCA_L002	ERR1879579	Domman et al. Science 2017	1995	America	South America	Ecuador
CNRVC950100_CCGTCC_L002	ERR1879580	Weill et al. Science 2017	1973	Asia	Southeastern Asia	Malaysia
CNRVC950161_GTAGAG_L002	ERR1879581	Weill et al. Science 2017	1966	Asia	Southeastern Asia	Viet Nam
CNRVC950165_GTCCGC_L002	ERR1879582	Weill et al. Science 2017	1968	Asia	Southeastern Asia	Viet Nam
CNRVC950172_GTGAAA_L002	ERR1879583	Weill et al. Science 2017	1969	Asia	Southeastern Asia	Viet Nam
CNRVC950218_GTGGCC_L002	ERR1879584	Weill et al. Science 2017	1973	Asia	Southeastern Asia	Philippines
CNRVC950250_GTTTCG_L002	ERR1879585	Weill et al. Science 2017	1974	Europe	Southern Europe	Italy
CNRVC950340_CGTACG_L002	ERR1879586	Weill et al. Science 2017	1974	Africa	Western Africa	Senegal
CNRVC950641_GTCCGC_L001	ERR1879587	Weill et al. Science 2017	1972	Asia	Southeastern Asia	Myanmar
CNRVC950792_GAGTGG_L002	ERR1879588	Weill et al. Science 2017	1995	Asia	Western Asia	Iraq
CNRVC950798_CTAGCT_L001	ERR1879593	Weill et al. Science 2017	1995	Asia	Western Asia	Iraq
CNRVC950800_CTATAC_L001	ERR1879594	Weill et al. Science 2017	1995	Asia	Western Asia	Iraq
CNRVC960142_GGTAGC_L002	ERR1879595	Weill et al. Science 2017	1996	Africa	Northern Africa	Sudan
CNRVC960215_ATGAGC_L002	ERR1879597	Weill et al. Science 2017	1996	Asia	Southern Asia	India
CNRVC960276_ATTCCT_L002	ERR1879600	Weill et al. Science 2017	1996	Africa	Northern Africa	Sudan
CNRVC960768_TAGCTT_L001	ERR1879601	Weill et al. Science 2017	1966	Asia	Western Asia	Iraq
CNRVC960799_GTGAAA_L001	ERR1879603	Weill et al. Science 2017	1965	Asia	Southern Asia	Iran
CNRVC960800_GGCTAC_L001	ERR1879604	Weill et al. Science 2017	1965	Asia	Southern Asia	Iran
CNRVC960842_AGTCAA_L001	ERR1879605	Weill et al. Science 2017	1965	Asia	Southern Asia	Iran
CNRVC960899_CAACTA_L002	ERR1879625	Weill et al. Science 2017	1970	Asia	Western Asia	Israel
CNRVC960911_AGTTCC_L001	ERR1879626	Weill et al. Science 2017	1970	Asia	Western Asia	Israel
CNRVC960922_CACCGG_L002	ERR1879628	Weill et al. Science 2017	1970	Asia	Western Asia	Lebanon
CNRVC960976_CACGAT_L002	ERR1879629	Weill et al. Science 2017	1962	Oceania	Melanesia	Papua New Guinea
CNRVC961005_CACTCA_L002	ERR1879630	Weill et al. Science 2017	1964	Asia	Southern Asia	Pakistan
CNRVC961077exCNRVC961090_TCGAAG_L001	ERR1879633	Weill et al. Science 2017	1963	Asia	Southeastern Asia	Thailand
CNRVC961129_CAGGCG_L002	ERR1879634	Weill et al. Science 2017	1964	Asia	Southeastern Asia	Viet Nam
CNRVC970056_CATTTT_L002	ERR1879636	Weill et al. Science 2017	1997	Africa	Eastern Africa	Burundi
CNRVC970077_CCAACA_L002	ERR1879637	Weill et al. Science 2017	1997	Asia	Southern Asia	India
CNRVC980374_TCCCGA_L002	ERR1879638	Weill et al. Science 2017	1998	Africa	Central Africa	Chad
CNRVC990194_CGGAAT_L002	ERR1879644	Weill et al. Science 2017	1999	Asia	Southeastern Asia	Cambodia
CNRVC990209_CTAGCT_L002	ERR1879645	Weill et al. Science 2017	1999	Asia	Southeastern Asia	Laos
CNRVC990234_CTATAC_L002	ERR1879646	Weill et al. Science 2017	1999	Africa	Western Africa	Burkina Faso
CNRVC990256_GTGGCC_L001	ERR1879647	Weill et al. Science 2017	1999	Africa	Central Africa	Republic of the Congo
CNRVC990298_ATGTCA_L001	ERR1879648	Weill et al. Science 2017	1999	Asia	Southern Asia	Afghanistan
CNRVC990299_CCGTCC_L001	ERR1879649	Weill et al. Science 2017	1999	Asia	Southern Asia	Afghanistan
CNRVC990329_CGATGT_L001	ERR1879650	Weill et al. Science 2017	1999	Africa	Central Africa	Cameroon
CTMA_1402	ERR3268992	Irenge et al. PLoS NTD 2020		Africa	Central Africa	Democratic Republic of the Congo
CTMA_1403	ERR3268993	Irenge et al. PLoS NTD 2020		Africa	Central Africa	Democratic Republic of the Congo
CTMA_1404	ERR3268994	Irenge et al. PLoS NTD 2020		Africa	Central Africa	Democratic Republic of the Congo
CTMA_1405	ERR3268995	Irenge et al. PLoS NTD 2020		Africa	Central Africa	Democratic Republic of the Congo
CTMA_1406	ERR3268996	Irenge et al. PLoS NTD 2020		Africa	Central Africa	Democratic Republic of the Congo
CTMA_1407	ERR3268997	Irenge et al. PLoS NTD 2020		Africa	Central Africa	Democratic Republic of the Congo
CTMA_1408	ERR3268998	Irenge et al. PLoS NTD 2020		Africa	Central Africa	Democratic Republic of the Congo
CTMA_1409	ERR3268999	Irenge et al. PLoS NTD 2020		Africa	Central Africa	Democratic Republic of the Congo
CTMA_1410	ERR3269000	Irenge et al. PLoS NTD 2020		Africa	Central Africa	Democratic Republic of the Congo
CTMA_1411	ERR3269001	Irenge et al. PLoS NTD 2020		Africa	Central Africa	Democratic Republic of the Congo
CTMA_1412	ERR3269002	Irenge et al. PLoS NTD 2020		Africa	Central Africa	Democratic Republic of the Congo
CTMA_1413	ERR3269003	Irenge et al. PLoS NTD 2020		Africa	Central Africa	Democratic Republic of the Congo
CTMA_1414	ERR3269004	Irenge et al. PLoS NTD 2020		Africa	Central Africa	Democratic Republic of the Congo
CTMA_1415	ERR3269005	Irenge et al. PLoS NTD 2020		Africa	Central Africa	Democratic Republic of the Congo
CTMA_1416	ERR3269006	Irenge et al. PLoS NTD 2020		Africa	Central Africa	Democratic Republic of the Congo
CTMA_1417	ERR3269007	Irenge et al. PLoS NTD 2020		Africa	Central Africa	Democratic Republic of the Congo
CTMA_1418	ERR3269008	Irenge et al. PLoS NTD 2020		Africa	Central Africa	Democratic Republic of the Congo
CTMA_1419	ERR3269009	Irenge et al. PLoS NTD 2020		Africa	Central Africa	Democratic Republic of the Congo
CTMA_1420	ERR3269010	Irenge et al. PLoS NTD 2020		Africa	Central Africa	Democratic Republic of the Congo
CTMA_1421	ERR3269011	Irenge et al. PLoS NTD 2020		Africa	Central Africa	Democratic Republic of the Congo
CTMA_1422	ERR3269012	Irenge et al. PLoS NTD 2020		Africa	Central Africa	Democratic Republic of the Congo
CTMA_1423	ERR3269013	Irenge et al. PLoS NTD 2020		Africa	Central Africa	Democratic Republic of the Congo
CTMA_1424	ERR3269014	Irenge et al. PLoS NTD 2020		Africa	Central Africa	Democratic Republic of the Congo
CTMA_1425	ERR3269015	Irenge et al. PLoS NTD 2020		Africa	Central Africa	Democratic Republic of the Congo
CTMA_1426	ERR3269016	Irenge et al. PLoS NTD 2020		Africa	Central Africa	Democratic Republic of the Congo
CTMA_1427	ERR3269017	Irenge et al. PLoS NTD 2020		Africa	Central Africa	Democratic Republic of the Congo
CTMA_1428	ERR3269018	Irenge et al. PLoS NTD 2020		Africa	Central Africa	Democratic Republic of the Congo
CTMA_1429	ERR3269019	Irenge et al. PLoS NTD 2020		Africa	Central Africa	Democratic Republic of the Congo
CTMA_1430	ERR3269020	Irenge et al. PLoS NTD 2020		Africa	Central Africa	Democratic Republic of the Congo
CTMA_1431	ERR3269021	Irenge et al. PLoS NTD 2020		Africa	Central Africa	Democratic Republic of the Congo
CTMA_1432	ERR3269022	Irenge et al. PLoS NTD 2020		Africa	Central Africa	Democratic Republic of the Congo
CTMA_1433	ERR3269023	Irenge et al. PLoS NTD 2020		Africa	Central Africa	Democratic Republic of the Congo
CTMA_1434	ERR3269024	Irenge et al. PLoS NTD 2020		Africa	Central Africa	Democratic Republic of the Congo
CTMA_1435	ERR3269025	Irenge et al. PLoS NTD 2020		Africa	Central Africa	Democratic Republic of the Congo
CTMA_1436	ERR3269026	Irenge et al. PLoS NTD 2020		Africa	Central Africa	Democratic Republic of the Congo
CTMA_1437	ERR3269027	Irenge et al. PLoS NTD 2020		Africa	Central Africa	Democratic Republic of the Congo
CTMA_1438	ERR3269028	Irenge et al. PLoS NTD 2020		Africa	Central Africa	Democratic Republic of the Congo
CTMA_1439	ERR3269029	Irenge et al. PLoS NTD 2020		Africa	Central Africa	Democratic Republic of the Congo
CTMA_1442	ERR3269031	Irenge et al. PLoS NTD 2020		Africa	Central Africa	Democratic Republic of the Congo
CTMA_1443	ERR3269032	Irenge et al. PLoS NTD 2020		Africa	Central Africa	Democratic Republic of the Congo
CTMA_1444	ERR3269033	Irenge et al. PLoS NTD 2020		Africa	Central Africa	Democratic Republic of the Congo
CTMA_1445	ERR3269034	Irenge et al. PLoS NTD 2020		Africa	Central Africa	Democratic Republic of the Congo
CTMA_1446	ERR3269035	Irenge et al. PLoS NTD 2020		Africa	Central Africa	Democratic Republic of the Congo
CTMA_1447	ERR3269036	Irenge et al. PLoS NTD 2020		Africa	Central Africa	Democratic Republic of the Congo
CTMA_1448	ERR3269037	Irenge et al. PLoS NTD 2020		Africa	Central Africa	Democratic Republic of the Congo
CTMA_1449	ERR3269038	Irenge et al. PLoS NTD 2020		Africa	Central Africa	Democratic Republic of the Congo
CTMA_1450	ERR3269039	Irenge et al. PLoS NTD 2020		Africa	Central Africa	Democratic Republic of the Congo
CTMA_1451	ERR3269040	Irenge et al. PLoS NTD 2020		Africa	Central Africa	Democratic Republic of the Congo
CTMA_1452	ERR3269041	Irenge et al. PLoS NTD 2020		Africa	Central Africa	Democratic Republic of the Congo
CTMA_1453	ERR3269042	Irenge et al. PLoS NTD 2020		Africa	Central Africa	Democratic Republic of the Congo
CTMA_1454	ERR3269043	Irenge et al. PLoS NTD 2020		Africa	Central Africa	Democratic Republic of the Congo
CTMA_1455	ERR3269044	Irenge et al. PLoS NTD 2020		Africa	Central Africa	Democratic Republic of the Congo
CTMA_1456	ERR3269045	Irenge et al. PLoS NTD 2020		Africa	Central Africa	Democratic Republic of the Congo
CTMA_1460_S16	ERR3269047	Irenge et al. PLoS NTD 2020		Africa	Central Africa	Democratic Republic of the Congo
CTMA_1461	ERR3269048	Irenge et al. PLoS NTD 2020		Africa	Central Africa	Democratic Republic of the Congo
CTMA_1462	ERR3269049	Irenge et al. PLoS NTD 2020		Africa	Central Africa	Democratic Republic of the Congo
CTMA_1463	ERR3269050	Irenge et al. PLoS NTD 2020		Africa	Central Africa	Democratic Republic of the Congo
CTMA_1464	ERR3269051	Irenge et al. PLoS NTD 2020		Africa	Central Africa	Democratic Republic of the Congo
CTMA_1465	ERR3269052	Irenge et al. PLoS NTD 2020		Africa	Central Africa	Democratic Republic of the Congo
CTMA_1466	ERR3269053	Irenge et al. PLoS NTD 2020		Africa	Central Africa	Democratic Republic of the Congo
CTMA_1467	ERR3269054	Irenge et al. PLoS NTD 2020		Africa	Central Africa	Democratic Republic of the Congo
CTMA_1468	ERR3269055	Irenge et al. PLoS NTD 2020		Africa	Central Africa	Democratic Republic of the Congo
CTMA_1469	ERR3269056	Irenge et al. PLoS NTD 2020		Africa	Central Africa	Democratic Republic of the Congo
CTMA_1470	ERR3269057	Irenge et al. PLoS NTD 2020		Africa	Central Africa	Democratic Republic of the Congo
CTMA_1471	ERR3269058	Irenge et al. PLoS NTD 2020		Africa	Central Africa	Democratic Republic of the Congo
CTMA_1472	ERR3269059	Irenge et al. PLoS NTD 2020		Africa	Central Africa	Democratic Republic of the Congo
CTMA_1473	ERR3269060	Irenge et al. PLoS NTD 2020		Africa	Central Africa	Democratic Republic of the Congo
CTMA_1474	ERR3269061	Irenge et al. PLoS NTD 2020		Africa	Central Africa	Democratic Republic of the Congo
CTMA_1475	ERR3269062	Irenge et al. PLoS NTD 2020		Africa	Central Africa	Democratic Republic of the Congo
CTMA_1476_S10	ERR3269063	Irenge et al. PLoS NTD 2020		Africa	Central Africa	Democratic Republic of the Congo
CTMA_1478_S8	ERR3269064	Irenge et al. PLoS NTD 2020		Africa	Central Africa	Democratic Republic of the Congo
CTMA_1479_S9	ERR3269065	Irenge et al. PLoS NTD 2020		Africa	Central Africa	Democratic Republic of the Congo
CTMA_1480_S6	ERR3269066	Irenge et al. PLoS NTD 2020		Africa	Central Africa	Democratic Republic of the Congo
ERR351174	ERR351174	Abd El Ghany et al. PLoS NTD 2014	2009	Asia	Southern Asia	India
ERR351175	ERR351175	Abd El Ghany et al. PLoS NTD 2014	2009	Asia	Southern Asia	India
ERR351179	ERR351179	Abd El Ghany et al. PLoS NTD 2014	2009	Asia	Southern Asia	India
ERR351185	ERR351185	Abd El Ghany et al. PLoS NTD 2014	2009	Asia	Southern Asia	India
ERR351188	ERR351188	Abd El Ghany et al. PLoS NTD 2014	2009	Asia	Southern Asia	India
ERR351191	ERR351191	Abd El Ghany et al. PLoS NTD 2014	2009	Asia	Southern Asia	India
ERR351192	ERR351192	Abd El Ghany et al. PLoS NTD 2014	2009	Asia	Southern Asia	India
ERR351193	ERR351193	Abd El Ghany et al. PLoS NTD 2014	2009	Asia	Southern Asia	India
ERR351199	ERR351199	Abd El Ghany et al. PLoS NTD 2014	2009	Asia	Southern Asia	India
ERR351203	ERR351203	Abd El Ghany et al. PLoS NTD 2014	2009	Asia	Southern Asia	India
ERR351205	ERR351205	Abd El Ghany et al. PLoS NTD 2014	2009	Asia	Southern Asia	India
ERR351206	ERR351206	Abd El Ghany et al. PLoS NTD 2014	2009	Asia	Southern Asia	India
ERR351207	ERR351207	Abd El Ghany et al. PLoS NTD 2014	2009	Asia	Southern Asia	India
ERR351208	ERR351208	Abd El Ghany et al. PLoS NTD 2014	2009	Asia	Southern Asia	India
ERR351210	ERR351210	Abd El Ghany et al. PLoS NTD 2014	2009	Asia	Southern Asia	India
ERR576950	ERR576950	Didelot et al. PLoS Genetics 2015	1991	America	South America	Chile
ERR576951	ERR576951	Didelot et al. PLoS Genetics 2015	2001	Asia	Eastern Asia	China
ERR576970	ERR576970	Didelot et al. PLoS Genetics 2015	1990	Asia	Southeastern Asia	Thailand
ERR576971	ERR576971	Didelot et al. PLoS Genetics 2015	1961	Asia	Eastern Asia	China
ERR576972	ERR576972	Didelot et al. PLoS Genetics 2015	1961	Asia	Eastern Asia	China
ERR576973	ERR576973	Didelot et al. PLoS Genetics 2015	1991	America	South America	Peru
ERR576974	ERR576974	Didelot et al. PLoS Genetics 2015	2010	Asia	Eastern Asia	China
ERR576975	ERR576975	Didelot et al. PLoS Genetics 2015	2001	Asia	Eastern Asia	China
ERR576976	ERR576976	Didelot et al. PLoS Genetics 2015	1998	Asia	Eastern Asia	China
ERR576977	ERR576977	Didelot et al. PLoS Genetics 2015	1993	Asia	Eastern Asia	China
ERR576978	ERR576978	Didelot et al. PLoS Genetics 2015	1986	Africa	Western Africa	Mauritania
ERR576979	ERR576979	Didelot et al. PLoS Genetics 2015	1964	Asia	Eastern Asia	China
ERR576980	ERR576980	Didelot et al. PLoS Genetics 2015	1963	Asia	Eastern Asia	China
ERR576981	ERR576981	Didelot et al. PLoS Genetics 2015	1961	Asia	Southeastern Asia	Indonesia
ERR576982	ERR576982	Didelot et al. PLoS Genetics 2015	1961	Asia	Southeastern Asia	Indonesia
ERR576983	ERR576983	Didelot et al. PLoS Genetics 2015	1961	Asia	Southeastern Asia	Indonesia
ERR576984	ERR576984	Didelot et al. PLoS Genetics 2015	1999	Asia	Eastern Asia	China
ERR576985	ERR576985	Didelot et al. PLoS Genetics 2015	1994	Asia	Eastern Asia	China
ERR576986	ERR576986	Didelot et al. PLoS Genetics 2015	1993	Asia	Eastern Asia	China
ERR576987	ERR576987	Didelot et al. PLoS Genetics 2015	1988	Asia	Eastern Asia	China
ERR576988	ERR576988	Didelot et al. PLoS Genetics 2015	1984	Asia	Eastern Asia	China
ERR576995	ERR576995	Didelot et al. PLoS Genetics 2015	1983	Asia	Eastern Asia	China
ERR576996	ERR576996	Didelot et al. PLoS Genetics 2015	1983	Asia	Eastern Asia	China
ERR577139	ERR577139	Didelot et al. PLoS Genetics 2015	1982	Asia	Eastern Asia	China
ERR577140	ERR577140	Didelot et al. PLoS Genetics 2015	1981	Asia	Eastern Asia	China
ERR577141	ERR577141	Didelot et al. PLoS Genetics 2015	1980	Asia	Eastern Asia	China
ERR577142	ERR577142	Didelot et al. PLoS Genetics 2015	1979	Asia	Eastern Asia	China
ERR577143	ERR577143	Didelot et al. PLoS Genetics 2015	1978	Asia	Eastern Asia	China
ERR579049	ERR579049	Didelot et al. PLoS Genetics 2015	1977	Asia	Eastern Asia	China
ERR579050	ERR579050	Didelot et al. PLoS Genetics 2015	1974	Asia	Eastern Asia	China
ERR579051	ERR579051	Didelot et al. PLoS Genetics 2015	1973	Asia	Eastern Asia	China
ERR579052	ERR579052	Didelot et al. PLoS Genetics 2015	1969	Asia	Eastern Asia	China
ERR579053	ERR579053	Didelot et al. PLoS Genetics 2015	1965	Asia	Eastern Asia	China
ERR579054	ERR579054	Didelot et al. PLoS Genetics 2015	1964	Asia	Eastern Asia	China
ERR579055	ERR579055	Didelot et al. PLoS Genetics 2015	1962	Asia	Eastern Asia	China
ERR579056	ERR579056	Didelot et al. PLoS Genetics 2015	1966	Asia	Eastern Asia	China
ERR579057	ERR579057	Didelot et al. PLoS Genetics 2015	1961	Asia	Eastern Asia	China
ERR579058	ERR579058	Didelot et al. PLoS Genetics 2015	1961	Asia	Eastern Asia	China
ERR579059	ERR579059	Didelot et al. PLoS Genetics 2015	1961	Asia	Eastern Asia	China
ERR579060	ERR579060	Didelot et al. PLoS Genetics 2015	1961	Asia	Eastern Asia	China
ERR579061	ERR579061	Didelot et al. PLoS Genetics 2015	1988	Asia	Eastern Asia	China
ERR579062	ERR579062	Didelot et al. PLoS Genetics 2015	1979	Asia	Eastern Asia	China
ERR579063	ERR579063	Didelot et al. PLoS Genetics 2015	1964	Asia	Eastern Asia	China
ERR579064	ERR579064	Didelot et al. PLoS Genetics 2015	1987	Asia	Eastern Asia	China
ERR579065	ERR579065	Didelot et al. PLoS Genetics 2015	1981	Asia	Eastern Asia	China
ERR579066	ERR579066	Didelot et al. PLoS Genetics 2015	1962	Asia	Eastern Asia	China
ERR579067	ERR579067	Didelot et al. PLoS Genetics 2015	1986	Asia	Eastern Asia	China
ERR579068	ERR579068	Didelot et al. PLoS Genetics 2015	1995	Asia	Eastern Asia	China
ERR579069	ERR579069	Didelot et al. PLoS Genetics 2015	1998	Asia	Eastern Asia	China
ERR579070	ERR579070	Didelot et al. PLoS Genetics 2015	1989	Asia	Eastern Asia	China
ERR579072	ERR579072	Didelot et al. PLoS Genetics 2015	1980	Asia	Eastern Asia	China
ERR579073	ERR579073	Didelot et al. PLoS Genetics 2015	1996	Asia	Eastern Asia	China
ERR579074	ERR579074	Didelot et al. PLoS Genetics 2015	1978	Asia	Eastern Asia	China
ERR579075	ERR579075	Didelot et al. PLoS Genetics 2015	2008	Asia	Eastern Asia	China
ERR579076	ERR579076	Didelot et al. PLoS Genetics 2015	2000	Asia	Eastern Asia	China
ERR579077	ERR579077	Didelot et al. PLoS Genetics 2015	1998	Asia	Eastern Asia	China
ERR579078	ERR579078	Didelot et al. PLoS Genetics 2015	1997	Asia	Eastern Asia	China
ERR579079	ERR579079	Didelot et al. PLoS Genetics 2015	1993	Asia	Eastern Asia	China
ERR579080	ERR579080	Didelot et al. PLoS Genetics 2015	1992	Asia	Eastern Asia	China
ERR579081	ERR579081	Didelot et al. PLoS Genetics 2015	1991	Asia	Eastern Asia	China
ERR579082	ERR579082	Didelot et al. PLoS Genetics 2015	1990	Asia	Eastern Asia	China
ERR579083	ERR579083	Didelot et al. PLoS Genetics 2015	1979	Asia	Eastern Asia	China
ERR579085	ERR579085	Didelot et al. PLoS Genetics 2015	2002	Asia	Eastern Asia	China
ERR579086	ERR579086	Didelot et al. PLoS Genetics 2015	2001	Asia	Eastern Asia	China
ERR579087	ERR579087	Didelot et al. PLoS Genetics 2015	1978	Asia	Eastern Asia	China
ERR579088	ERR579088	Didelot et al. PLoS Genetics 2015	1984	Asia	Eastern Asia	China
ERR579089	ERR579089	Didelot et al. PLoS Genetics 2015	2005	Asia	Eastern Asia	China
ERR579090	ERR579090	Didelot et al. PLoS Genetics 2015	2008	Asia	Eastern Asia	China
ERR579091	ERR579091	Didelot et al. PLoS Genetics 2015	2000	Asia	Eastern Asia	China
ERR579092	ERR579092	Didelot et al. PLoS Genetics 2015	1998	Asia	Eastern Asia	China
ERR579093	ERR579093	Didelot et al. PLoS Genetics 2015	1998	Asia	Eastern Asia	China
ERR579114	ERR579114	Didelot et al. PLoS Genetics 2015	1998	Asia	Eastern Asia	China
ERR579309	ERR579309	Didelot et al. PLoS Genetics 2015	2001	Asia	Eastern Asia	China
ERR579311	ERR579311	Didelot et al. PLoS Genetics 2015	1994	Asia	Eastern Asia	China
ERR579313	ERR579313	Didelot et al. PLoS Genetics 2015	2001	Asia	Eastern Asia	China
ERR579919	ERR579919	Didelot et al. PLoS Genetics 2015	1985	Asia	Eastern Asia	China
ERR579986	ERR579986	Didelot et al. PLoS Genetics 2015	1994	Asia	Eastern Asia	China
ERR580006	ERR580006	Didelot et al. PLoS Genetics 2015	1991	America	South America	Peru
IL100064927_S43_L002	ERS2318680	Kachwamba et al. BMC Infect Dis 2017	2015	Africa	Eastern Africa	Tanzania
IL100064928_S44_L002	ERS2318681	Kachwamba et al. BMC Infect Dis 2017	2015	Africa	Eastern Africa	Tanzania
IL100064929_S45_L002	ERS2318682	Kachwamba et al. BMC Infect Dis 2017	2015	Africa	Eastern Africa	Tanzania
IL100064932_S115_L008	ERS2318685	Kachwamba et al. BMC Infect Dis 2017	2015	Africa	Eastern Africa	Tanzania
IL100064936_S119_L008	ERS2318689	Kachwamba et al. BMC Infect Dis 2017	2015	Africa	Eastern Africa	Tanzania
IL100064940_S123_L008	ERS2318693	Kachwamba et al. BMC Infect Dis 2017	2015	Africa	Eastern Africa	Tanzania
IL100064944_S127_L008	ERS2318697	Kachwamba et al. BMC Infect Dis 2017	2015	Africa	Eastern Africa	Tanzania
IL100064947_S130_L008	ERS2318700	Kachwamba et al. BMC Infect Dis 2017	2015	Africa	Eastern Africa	Tanzania
IL100065162_S133_L008	ERS2318703	Kachwamba et al. BMC Infect Dis 2017	2012	Africa	Eastern Africa	Tanzania
IL100065163_S134_L008	ERS2318704	Kachwamba et al. BMC Infect Dis 2017	2011	Africa	Eastern Africa	Tanzania
IL100065164_S135_L008	ERS2318705	Kachwamba et al. BMC Infect Dis 2017	2012	Africa	Eastern Africa	Tanzania
IL100065167_S138_L008	ERS2318708	Kachwamba et al. BMC Infect Dis 2017	2015	Africa	Eastern Africa	Tanzania
IL100065171_S142_L008	ERS2318712	Kachwamba et al. BMC Infect Dis 2017	2015	Africa	Eastern Africa	Tanzania
IL100065177_S148_L008	ERS2318718	Kachwamba et al. BMC Infect Dis 2017	2015	Africa	Eastern Africa	Tanzania
MJ1236	CP001485/CP001486	Chun et al. PNAS 2009	1994	Asia	Southern Asia	Bangladesh
MO10	AAKF03000000	Chun et al. PNAS 2009	1992	Asia	Southern Asia	India
NICD_1241	ERR1880774	Weill et al. Science 2017	2001	Africa	Southern Africa	Republic of South Africa
NICD_1242	ERR1880775	Weill et al. Science 2017	2001	Africa	Southern Africa	Republic of South Africa
NICD_1264	ERR1880776	Weill et al. Science 2017	2001	Africa	Southern Africa	Republic of South Africa
NICD_1405	ERR1880777	Weill et al. Science 2017	2001	Africa	Southern Africa	Republic of South Africa
NICD_14191	ERR1880778	Weill et al. Science 2017	2001	Africa	Southern Africa	Republic of South Africa
NICD_14794	ERR1880779	Weill et al. Science 2017	2001	Africa	Southern Africa	Republic of South Africa
NICD_15070	ERR1880780	Weill et al. Science 2017	2001	Africa	Southern Africa	Republic of South Africa
NICD_15104	ERR1880781	Weill et al. Science 2017	2001	Africa	Southern Africa	Republic of South Africa
NICD_15907	ERR1880782	Weill et al. Science 2017	2001	Africa	Southern Africa	Republic of South Africa
NICD_15959	ERR1880783	Weill et al. Science 2017	2001	Africa	Southern Africa	Republic of South Africa
NICD_16211	ERR1880784	Weill et al. Science 2017	2001	Africa	Southern Africa	Republic of South Africa
NICD_16230	ERR1880785	Weill et al. Science 2017	2001	Africa	Southern Africa	Republic of South Africa
NICD_16744	ERR1877613	Weill et al. Science 2017	2001	Africa	Southern Africa	Republic of South Africa
NICD_16756	ERR1880787	Weill et al. Science 2017	2001	Africa	Southern Africa	Republic of South Africa
NICD_16879	ERR1880788	Weill et al. Science 2017	2001	Africa	Southern Africa	Republic of South Africa
NICD_273	ERR1880789	Weill et al. Science 2017	1998	Africa	Southern Africa	Republic of South Africa
NICD_4076	ERR1880790	Weill et al. Science 2017	2001	Africa	Southern Africa	Republic of South Africa
NICD_69147	ERR1880786	Weill et al. Science 2017	1980	Africa	Southern Africa	Republic of South Africa
NICD_69173	ERR1880791	Weill et al. Science 2017	1980	Africa	Southern Africa	Republic of South Africa
NICD_69175	ERR1880792	Weill et al. Science 2017	1980	Africa	Southern Africa	Republic of South Africa
RC9	ACHX00000000	Chun et al. PNAS 2009	1985	Africa	Eastern Africa	Kenya
RKI-ZBS2-CH19_GCGCTA_L002	ERR1880793	Weill et al. Science 2017	1972	Africa	Central Africa	Angola
RKI-ZBS2-CH218_TATAAT_L002	ERR1880794	Weill et al. Science 2017	1994	Asia	Western Asia	Turkey
RKI-ZBS2-CH234_TCATTC_L002	ERR1880795	Weill et al. Science 2017	1994	Asia	Western Asia	Turkey
RKI-ZBS2-CH8_CTCAGA_L002	ERR1880796	Weill et al. Science 2017	1971	Europe	Southern Europe	Spain
RKI-ZBS2-CH99_TAATCG_L002	ERR1880797	Weill et al. Science 2017	1980	Asia	Western Asia	Turkey
Sao_Tome_21_TGACCA_L001_rep	ERR1880798	Weill et al. Science 2017	1989	Africa	Western Africa	Sao Tome
SRR135540	SRR135540	Katz et al. Mbio 2013	2010	America	Carribean	Haiti
SRR135545	SRR135545	Katz et al. Mbio 2013	2010	America	Carribean	Haiti
SRR191363	SRR191363	Katz et al. Mbio 2013	2010	America	Carribean	Haiti
SRR191381	SRR191381	Katz et al. Mbio 2013	2010	America	Carribean	Haiti
SRR227303	SRR227303	Katz et al. Mbio 2013	2010	Asia	Southern Asia	Bangladesh
SRR227307	SRR227307	Unpublished EBI-ENA	2004	Africa	Eastern Africa	Zambia
SRR227309	SRR227309	Katz et al. Mbio 2013	2004	Africa	Eastern Africa	Zambia
SRR227311	SRR227311	Katz et al. Mbio 2013	2009	Africa	Eastern Africa	Zimbabwe
SRR227324	SRR227324	Katz et al. Mbio 2013	2010	Asia	Southeastern Asia	Thailand
SRR227335	SRR227335	Katz et al. Mbio 2013	2010	Asia	Southern Asia	Bangladesh
SRR308665	SRR308665	Hendriksen et al. Mbio 2011	2010	Asia	Southern Asia	Nepal
SRR308690	SRR308690	Hendriksen et al. Mbio 2011	2010	Asia	Southern Asia	Nepal
SRR308691	SRR308691	Hendriksen et al. Mbio 2011	2010	Asia	Southern Asia	Nepal
SRR308692	SRR308692	Hendriksen et al. Mbio 2011	2010	Asia	Southern Asia	Nepal
SRR308693	SRR308693	Hendriksen et al. Mbio 2011	2010	Asia	Southern Asia	Nepal
SRR308703	SRR308703	Hendriksen et al. Mbio 2011	2010	Asia	Southern Asia	Nepal
SRR308704	SRR308704	Hendriksen et al. Mbio 2011	2010	Asia	Southern Asia	Nepal
SRR308705	SRR308705	Hendriksen et al. Mbio 2011	2010	Asia	Southern Asia	Nepal
SRR308706	SRR308706	Hendriksen et al. Mbio 2011	2010	Asia	Southern Asia	Nepal
SRR308707	SRR308707	Hendriksen et al. Mbio 2011	2010	Asia	Southern Asia	Nepal
SRR308708	SRR308708	Hendriksen et al. Mbio 2011	2010	Asia	Southern Asia	Nepal
SRR308709	SRR308709	Hendriksen et al. Mbio 2011	2010	Asia	Southern Asia	Nepal
SRR308713	SRR308713	Hendriksen et al. Mbio 2011	2010	Asia	Southern Asia	Nepal
SRR308715	SRR308715	Hendriksen et al. Mbio 2011	2010	Asia	Southern Asia	Nepal
SRR308716	SRR308716	Hendriksen et al. Mbio 2011	2010	Asia	Southern Asia	Nepal
SRR308717	SRR308717	Hendriksen et al. Mbio 2011	2010	Asia	Southern Asia	Nepal
SRR308720	SRR308720	Hendriksen et al. Mbio 2011	2010	Asia	Southern Asia	Nepal
SRR308721	SRR308721	Hendriksen et al. Mbio 2011	2010	Asia	Southern Asia	Nepal
SRR308722	SRR308722	Hendriksen et al. Mbio 2011	2010	Asia	Southern Asia	Nepal
SRR308723	SRR308723	Hendriksen et al. Mbio 2011	2010	Asia	Southern Asia	Nepal
SRR308724	SRR308724	Hendriksen et al. Mbio 2011	2010	Asia	Southern Asia	Nepal
SRR308725	SRR308725	Hendriksen et al. Mbio 2011	2010	Asia	Southern Asia	Nepal
SRR308726	SRR308726	Hendriksen et al. Mbio 2011	2010	Asia	Southern Asia	Nepal
SRR308727	SRR308727	Hendriksen et al. Mbio 2011	2010	Asia	Southern Asia	Nepal
SRR491153	SRR491153	Unpublished EBI-ENA	2011	Asia	Southern Asia	Bangladesh
THSTI_20370	ERR2269808	Weill et al. Nature 2019	2010	Asia	Southern Asia	India
THSTI_23485	ERR2269921	Weill et al. Nature 2019	2010	Asia	Southern Asia	India
THSTI_23835	ERR2269922	Weill et al. Nature 2019	2010	Asia	Southern Asia	India
THSTI_26866	ERR2269923	Weill et al. Nature 2019	2011	Asia	Southern Asia	India
THSTI_26871	ERR2269924	Weill et al. Nature 2019	2011	Asia	Southern Asia	India
THSTI_26907	ERR2269925	Weill et al. Nature 2019	2011	Asia	Southern Asia	India
THSTI_27071	ERR2269926	Weill et al. Nature 2019	2011	Asia	Southern Asia	India
THSTI_31698	ERR2269927	Weill et al. Nature 2019	2012	Asia	Southern Asia	India
THSTI_32676	ERR2269928	Weill et al. Nature 2019	2012	Asia	Southern Asia	India
THSTI_33102	ERR2269929	Weill et al. Nature 2019	2012	Asia	Southern Asia	India
THSTI_36124	ERR2269930	Weill et al. Nature 2019	2013	Asia	Southern Asia	India
THSTI_36133	ERR2269944	Weill et al. Nature 2019	2013	Asia	Southern Asia	India
THSTI_36136	ERR2269945	Weill et al. Nature 2019	2013	Asia	Southern Asia	India
THSTI_36268	ERR2269946	Weill et al. Nature 2019	2013	Asia	Southern Asia	India
THSTI_41049	ERR2269947	Weill et al. Nature 2019	2014	Asia	Southern Asia	India
THSTI_41055	ERR2269948	Weill et al. Nature 2019	2014	Asia	Southern Asia	India
THSTI_41081	ERR2269949	Weill et al. Nature 2019	2014	Asia	Southern Asia	India
THSTI_45544	ERR2269950	Weill et al. Nature 2019	2015	Asia	Southern Asia	India
THSTI_45869	ERR2269951	Weill et al. Nature 2019	2015	Asia	Southern Asia	India
THSTI_45983	ERR2269952	Weill et al. Nature 2019	2015	Asia	Southern Asia	India
THSTI_46073	ERR2269953	Weill et al. Nature 2019	2015	Asia	Southern Asia	India
THSTI_52586	ERR2270655	Weill et al. Nature 2019	2016	Asia	Southern Asia	India
THSTI_52588	ERR2270656	Weill et al. Nature 2019	2016	Asia	Southern Asia	India
THSTI_52629	ERR2270657	Weill et al. Nature 2019	2016	Asia	Southern Asia	India
THSTI_52665	ERR2270658	Weill et al. Nature 2019	2016	Asia	Southern Asia	India
THSTI_55199	ERR2270659	Weill et al. Nature 2019	2017	Asia	Southern Asia	India
THSTI_56650	ERR2270660	Weill et al. Nature 2019	2017	Asia	Southern Asia	India
THSTI_56695	ERR2270661	Weill et al. Nature 2019	2017	Asia	Southern Asia	India
THSTI_56712	ERR2270662	Weill et al. Nature 2019	2017	Asia	Southern Asia	India
THSTI_AM120	ERR1880799	Weill et al. Science 2017	1996	Asia	Southern Asia	India
THSTI_AM232	ERR1880800	Weill et al. Science 2017	1996	Asia	Southern Asia	India
THSTI_AM305	ERR1880801	Weill et al. Science 2017	1997	Asia	Southern Asia	India
THSTI_C18932	ERR1880802	Weill et al. Science 2017	1997	Asia	Southern Asia	India
THSTI_CO1089	ERR1880803	Weill et al. Science 2017	1995	Asia	Southern Asia	India
THSTI_CO327	ERR1880804	Weill et al. Science 2017	1993	Asia	Southern Asia	India
THSTI_CO368	ERR1880805	Weill et al. Science 2017	1993	Asia	Southern Asia	India
THSTI_CO553	ERR1880806	Weill et al. Science 2017	1994	Asia	Southern Asia	India
THSTI_CO783	ERR1880807	Weill et al. Science 2017	1994	Asia	Southern Asia	India
THSTI_CO908	ERR1880808	Weill et al. Science 2017	1995	Asia	Southern Asia	India
THSTI_CRC155	ERR1880809	Weill et al. Science 2017	2000	Asia	Southern Asia	India
THSTI_CRC198	ERR1880810	Weill et al. Science 2017	2000	Asia	Southern Asia	India
THSTI_D16133	ERR1880811	Weill et al. Science 2017	1998	Asia	Southern Asia	India
THSTI_D31153	ERR1880812	Weill et al. Science 2017	1998	Asia	Southern Asia	India
THSTI_E12067	ERR1880813	Weill et al. Science 2017	1999	Asia	Southern Asia	India
THSTI_G27875	ERR1880814	Weill et al. Science 2017	2001	Asia	Southern Asia	India
THSTI_GP106bis	ERR1880815	Weill et al. Science 2017	1975	Europe	Western Europe	Germany
THSTI_GP160bis	ERR1880816	Weill et al. Science 2017	1980	Asia	Southern Asia	India
THSTI_H11801	ERR1880817	Weill et al. Science 2017	2002	Asia	Southern Asia	India
THSTI_H12381	ERR1880818	Weill et al. Science 2017	2002	Asia	Southern Asia	India
THSTI_I16615	ERR1880819	Weill et al. Science 2017	2003	Asia	Southern Asia	India
THSTI_I17260	ERR1880820	Weill et al. Science 2017	2003	Asia	Southern Asia	India
THSTI_IDH0002	ERR1880821	Weill et al. Science 2017	2007	Asia	Southern Asia	India
THSTI_IDH00136	ERR1880822	Weill et al. Science 2017	2007	Asia	Southern Asia	India
THSTI_IDH00563	ERR1880823	Weill et al. Science 2017	2008	Asia	Southern Asia	India
THSTI_IDH01272	ERR1880824	Weill et al. Science 2017	2008	Asia	Southern Asia	India
THSTI_IDH01405	ERR1880825	Weill et al. Science 2017	2009	Asia	Southern Asia	India
THSTI_IDH02367	ERR1880826	Weill et al. Science 2017	2009	Asia	Southern Asia	India
THSTI_IDH02834	ERR1880827	Weill et al. Science 2017	2010	Asia	Southern Asia	India
THSTI_IDH02959	ERR1880828	Weill et al. Science 2017	2010	Asia	Southern Asia	India
THSTI_J16173	ERR1880829	Weill et al. Science 2017	2004	Asia	Southern Asia	India
THSTI_J4770	ERR1880830	Weill et al. Science 2017	2004	Asia	Southern Asia	India
THSTI_K12759	ERR1880831	Weill et al. Science 2017	2005	Asia	Southern Asia	India
THSTI_K9398	ERR1880832	Weill et al. Science 2017	2005	Asia	Southern Asia	India
THSTI_L19089	ERR1880833	Weill et al. Science 2017	2006	Asia	Southern Asia	India
THSTI_L9496	ERR1880834	Weill et al. Science 2017	2006	Asia	Southern Asia	India
THSTI_NLC8	ERR1880835	Weill et al. Science 2017	1999	Asia	Southern Asia	India
THSTI_RC12	ERR1880836	Weill et al. Science 2017	2001	Asia	Southern Asia	India
THSTI_V108	ERR1880837	Weill et al. Science 2017	1990	Asia	Southern Asia	India
THSTI_V12	ERR1880838	Weill et al. Science 2017	1989	Asia	Southern Asia	India
THSTI_V149	ERR1880839	Weill et al. Science 2017	1990	Asia	Southern Asia	India
THSTI_V156	ERR1880840	Weill et al. Science 2017	1991	Asia	Southern Asia	India
THSTI_V157	ERR1880841	Weill et al. Science 2017	1991	Asia	Southern Asia	India
THSTI_V8	ERR1880842	Weill et al. Science 2017	1989	Asia	Southern Asia	India
THSTI_VC4	ERR1880843	Weill et al. Science 2017	1992	Asia	Southern Asia	India
THSTI_VC63	ERR1880844	Weill et al. Science 2017	1992	Asia	Southern Asia	India
UG010	SAMN08744330	Bwire et al. PLoS NTD 2018	2016	Africa	Eastern Africa	Uganda
UG020	SAMN08744331	Bwire et al. PLoS NTD 2018	2016	Africa	Eastern Africa	Uganda
UG026	SAMN08744332	Bwire et al. PLoS NTD 2018	2015	Africa	Eastern Africa	Uganda
UG040	SAMN08744326	Bwire et al. PLoS NTD 2018	2015	Africa	Eastern Africa	Uganda
UG042	SAMN08744333	Bwire et al. PLoS NTD 2018	2015	Africa	Eastern Africa	Uganda
UG046	SAMN08744334	Bwire et al. PLoS NTD 2018	2015	Africa	Eastern Africa	Uganda
UG054	SAMN08744335	Bwire et al. PLoS NTD 2018	2015	Africa	Eastern Africa	Uganda
UG060	SAMN08744327	Bwire et al. PLoS NTD 2018	2014	Africa	Eastern Africa	Uganda
UG071	SAMN08744328	Bwire et al. PLoS NTD 2018	2014	Africa	Eastern Africa	Uganda
UG086	SAMN08744329	Bwire et al. PLoS NTD 2018	2015	Africa	Eastern Africa	Uganda
VC_31_1	ERR2265589	Weill et al. Nature 2019	2015	Africa	Eastern Africa	Kenya
Vibrio_cholerae_O1_biovar_eltor_str_N16961_v2	AE003852/AE003853	Heidelberg et al. Nature 2000	1975	Asia	Southern Asia	Bangladesh
