# Supplementary material for: Regional sequencing collaboration reveals persistence of the T12 Vibrio cholerae O1 lineage in West Africa
Source: eLife. 2021 Jun 18;10:e65159. doi: 10.7554/eLife.65159 (PMC8213408; doi:10.7554/eLife.65159)
Supplement: Figure 2—source data 4. [file elife-65159-fig2-data4.zip › Figure2-SourceData4.csv]

decade	continent	subregion	cases
1957-1979	Africa	Central Africa	22889
1957-1979	Africa	Eastern Africa	41938
1957-1979	Africa	Northern Africa	10515
1957-1979	Africa	Southern Africa	42
1957-1979	Africa	Western Africa	91465
1957-1979	Asia	NA	1413870
1957-1979	Europe	NA	5021
1957-1979	Other	NA	3229
1980-1989	Africa	Central Africa	76384
1980-1989	Africa	Eastern Africa	104553
1980-1989	Africa	Northern Africa	7950
1980-1989	Africa	Southern Africa	26579
1980-1989	Africa	Western Africa	85198
1980-1989	Americas	NA	16
1980-1989	Asia	NA	215161
1980-1989	Europe	NA	201
1980-1989	Other	NA	17
1990-1999	Africa	Central Africa	220091
1990-1999	Africa	Eastern Africa	647002
1990-1999	Africa	Northern Africa	6087
1990-1999	Africa	Southern Africa	2488
1990-1999	Africa	Western Africa	374246
1990-1999	Americas	NA	1295325
1990-1999	Asia	NA	449807
1990-1999	Europe	NA	4522
1990-1999	Other	NA	410
2000-2009	Africa	Central Africa	345541
2000-2009	Africa	Eastern Africa	700865
2000-2009	Africa	Northern Africa	75315
2000-2009	Africa	Southern Africa	171337
2000-2009	Africa	Western Africa	270071
2000-2009	Americas	NA	3787
2000-2009	Asia	NA	70901
2000-2009	Europe	NA	293
2000-2009	Other	NA	5888
2010-2017	Africa	Central Africa	299873
2010-2017	Africa	Eastern Africa	365220
2010-2017	Africa	Northern Africa	0
2010-2017	Africa	Southern Africa	489
2010-2017	Africa	Western Africa	239479
2010-2017	Americas	NA	830154
2010-2017	Asia	NA	1244125
2010-2017	Europe	NA	172
2010-2017	Other	NA	10557
