# Supplementary material for: Regional sequencing collaboration reveals persistence of the T12 Vibrio cholerae O1 lineage in West Africa
Source: eLife. 2021 Jun 18;10:e65159. doi: 10.7554/eLife.65159 (PMC8213408; doi:10.7554/eLife.65159)
Supplement: Source code 1. [file elife-65159-code1.zip › SourceCodeFile1.Rmd]

---
title: <font size="5"> Figures</font>
output: html_document
---

```{r setup, include=FALSE}
#knitr::opts_knit$set(root.dir="../")
knitr::opts_chunk$set(fig.width=7.5, fig.height=6, fig.path='figures/', warning=FALSE, message=FALSE,cache=FALSE,dev=c('png','pdf'))
```

```{r load-packages, echo=FALSE}

library(readxl)
library(dplyr)
library(tidyr)
library(stringr)
library(ggplot2)
library(gridExtra)
library(reshape2)
library(raster)
library(sf)
library(ggspatial)
```

```{r load-data, echo=FALSE}

## Load 2010-2019 aggregate data
country_level <- read.csv("Figure1-SourceData1.csv",
                          header = TRUE, stringsAsFactors = FALSE)
country_level <- country_level %>% mutate(date = as.Date(date))

## Get dataframe indicating when there were <5 cases

case_weeks <- country_level %>% 
  group_by(week,year,date) %>%
  summarize(`Cases Reported` = sum(cases,na.rm=T)>5) %>% 
  mutate(`Cases Reported` = ifelse(`Cases Reported` == TRUE,NA,FALSE)) %>% 
  filter(year>=2010) %>% ungroup() %>% as.data.frame()

## Load sequencing metadata

seqdata <- read.csv("Figure1-SourceData2.csv",header=TRUE,stringsAsFactors = FALSE)
seqdata[seqdata$name=="NER_205_2011","collection_date"] <- "1-Jan-11"
seqdata[seqdata$name=="NER_211_2018","collection_date"] <- "1-Jan-18"
seqdata <- seqdata %>% mutate(collection_date = as.Date(collection_date, format = '%d-%b-%y'))
seqdata$genome <- 1

```

```{r plot-cases, fig.width=9, fig.height=7, echo=FALSE}

## Plot case data

p_cmr <- ggplot(country_level %>% filter(country=="Cameroon"),aes(x=date,y=cases)) +
  geom_bar(stat = "identity", fill = "#f7b45f") +
  scale_color_brewer(palette = "Set1",guide=FALSE) +
  geom_segment(data=seqdata %>% filter(country=="Cameroon"),
          aes(x=collection_date,y=0,xend=collection_date,yend=genome*100),
          arrow=arrow(length=unit(0.20,"cm"),ends="first",type="open"),size=0.25) +
  geom_rug(data=case_weeks,aes(x=date,color=`Cases Reported`),
           inherit.aes=FALSE,size=3,outside=TRUE) +
  scale_y_continuous(expand=c(0,0),limits=c(0,1000)) +
  scale_x_date(breaks=as.Date(
    c("2010-01-01","2012-01-01","2014-01-01","2016-01-01","2018-01-01","2020-01-01"),
    format='%Y-%m-%d'), date_labels = "%Y",
    limits = c(as.Date("2010-01-01"),as.Date("2020-01-01"))) +
  ylab("Cameroon suspected cases") +
  theme_classic() +
  theme(panel.grid.major = element_line(colour = "grey90", size = 0.5),
        panel.grid.minor = element_line(colour = "grey90", size = 0.25),
        axis.title.x = element_blank())


p_ner <- ggplot(country_level %>% filter(country=="Niger"),aes(x=date,y=cases)) +
  geom_bar(stat = "identity", fill = "#b4c0d4") +
  scale_color_brewer(palette = "Set1",guide=FALSE) +
  geom_segment(data=seqdata %>% filter(country=="Niger"),
          aes(x=collection_date,y=0,xend=collection_date,yend=genome*45),
          arrow=arrow(length=unit(0.20,"cm"),ends="first",type="open"),size=0.25) +
  geom_rug(data=case_weeks,aes(x=date,color=`Cases Reported`),
           inherit.aes=FALSE,size=3,outside=TRUE) +
  scale_y_continuous(expand=c(0,0),limits=c(0,450)) +
  scale_x_date(breaks=as.Date(
    c("2010-01-01","2012-01-01","2014-01-01","2016-01-01","2018-01-01","2020-01-01"),
    format='%Y-%m-%d'), date_labels = "%Y",
    limits = c(as.Date("2010-01-01"),as.Date("2020-01-01"))) +
  ylab("Niger suspected cases") +
  theme_classic() +
  theme(panel.grid.major = element_line(colour = "grey90", size = 0.5),
        panel.grid.minor = element_line(colour = "grey90", size = 0.25),
        axis.title.x = element_blank())


p_nga <- ggplot(country_level %>% filter(country=="Nigeria"),aes(x=date,y=cases)) +
  geom_bar(stat = "identity", fill = "#bdc79e") +
  scale_color_brewer(palette = "Set1",guide=FALSE) +
  geom_segment(data=seqdata %>% filter(country=="Nigeria"),
          aes(x=collection_date,y=0,xend=collection_date,yend=genome*600),
          arrow=arrow(length=unit(0.20,"cm"),ends="first",type="open"),size=0.25) +
  geom_rug(data=case_weeks,aes(x=date,color=`Cases Reported`),
           inherit.aes=FALSE,size=3,outside=TRUE) +
  scale_y_continuous(expand=c(0,0),limits=c(0,6000),breaks=c(0,2000,4000,6000)) +
  scale_x_date(breaks=as.Date(
    c("2010-01-01","2012-01-01","2014-01-01","2016-01-01","2018-01-01","2020-01-01"),
    format='%Y-%m-%d'), date_labels = "%Y",
    limits = c(as.Date("2010-01-01"),as.Date("2020-01-01"))) +
  ylab("Nigeria suspected cases") +
  theme_classic() +
  theme(panel.grid.major = element_line(colour = "grey90", size = 0.5),
        panel.grid.minor = element_line(colour = "grey90", size = 0.25),
        axis.title.x = element_blank())

grid.arrange(p_cmr,p_ner,p_nga,nrow=3)
  
```

```{r load-map-data, echo=FALSE, warnings=FALSE}

# download polygons for countries

## get L2 polygons
ner2 <- getData(name="GADM",country="NER",level=2) %>% st_as_sf()
nga2 <- getData(name="GADM",country="NGA",level=2) %>% st_as_sf()
cmr2 <- getData(name="GADM",country="CMR",level=2) %>% st_as_sf()
all_countries2 <- rbind(ner2,nga2,cmr2) 

## get L1 polygons
ner1 <- getData(name="GADM",country="NER",level=1) %>% st_as_sf()
nga1 <- getData(name="GADM",country="NGA",level=1) %>% st_as_sf()
cmr1 <- getData(name="GADM",country="CMR",level=1) %>% st_as_sf()

all_countries1 <- rbind(ner1,nga1,cmr1)

# get isolate data

samples <- read.csv("Figure1-SourceData2.csv",header=TRUE,
                    stringsAsFactors = FALSE,na.strings=c("","NA"))
samples <- samples %>% mutate(collection_date = as.Date(collection_date, format = '%d-%b-%y')) %>%
  rename(NAME_1=admin1,NAME_2=admin2)
samples$genome = 1

# check names in meta-data are same as those in polygons
#samples$NAME_1[!samples$NAME_1 %in% all_countries2$NAME_1]
#samples$NAME_2[!samples$NAME_2 %in% all_countries2$NAME_2]

## get centroids for L1 and L2 areas to help with plotting
L1_cents <- all_countries1 %>% group_by(NAME_1) %>% st_centroid() 
L1_points <- left_join(L1_cents,samples) %>% filter(!is.na(id))

L2_cents <- all_countries2 %>% group_by(NAME_2) %>% st_centroid() 
L2_points <- left_join(L2_cents,samples) %>% filter(!is.na(id))

```

```{r plot-map, echo=FALSE, fig.height=5, fig.width=5}

points_2018_2019_l2 <- L2_points %>% filter(genome==1) %>% 
  filter(collection_date > as.Date("2017-12-31")) %>% filter(!is.na(NAME_2))

points_pre2018_l2 <- L2_points %>% filter(genome==1) %>% 
  filter(collection_date <= as.Date("2017-12-31")) %>% filter(!is.na(NAME_2))

points_2018_2019_l1 <- L1_points %>% filter(genome==1) %>% 
  filter(collection_date > as.Date("2017-12-31")) %>% filter(is.na(NAME_2))

points_pre2018_l1 <- L1_points %>% filter(genome==1) %>% 
  filter(collection_date <= as.Date("2017-12-31")) %>% filter(is.na(NAME_2))

p_map  = ggplot() + 
  geom_sf(data=all_countries1,aes(fill=NAME_0)) + 
  geom_sf(data=points_2018_2019_l1,shape=21,size=2,fill="white",color="black") + 
  geom_sf(data=points_2018_2019_l2,shape=21,size=2,fill="white",color="black") +
  geom_sf(data=points_pre2018_l1,shape=3,size=2) + 
  geom_sf(data=points_pre2018_l2,shape=3,size=2) +
  #geom_sf(data=dat_20182019 %>% filter(!is.na(pool_name))) + 
  #geom_sf(data=dat_20182019L1%>% filter(!is.na(pool_name)),pch=2) + 
  scale_fill_manual(values = c("#f7b45f","#b4c0d4","#bdc79e")) + 
  guides(fill=FALSE) + 
  coord_sf(datum = NA)  +    
  labs(x = "") +
  labs(y = "") +
  theme_void() +
  annotation_scale(location = "bl")

p_map

```

```{r load-region-data, echo=FALSE}

# load case data
casedata <- read.csv("Figure2-SourceData4.csv",header = TRUE, stringsAsFactors = FALSE)

# load sequence data
seqdata <- read.csv("Figure2-SourceData3.csv", header = TRUE, stringsAsFactors = FALSE)

# define a function to group years by decade
assign_decade <- function(date){
  if ( (date>="1957-01-01") & (date<="1979-12-31") ) {
    decade = "1957-1979" 
  } else if ( (date>="1980-01-01") & (date<="1989-12-31") ) {
    decade = "1980-1989" 
  } else if ( (date>="1990-01-01") & (date<="1999-12-31") ) {
    decade = "1990-1999" 
  } else if ( (date>="2000-01-01") & (date<="2009-12-31") ) {
    decade = "2000-2009"
  } else if ( (date>="2010-01-01") & (date<="2017-12-31") ) {
    decade = "2010-2017"
  }
}
assign_decade=Vectorize(assign_decade)

# clean sequencing data
seqdata <- seqdata %>% 
  mutate(year = ifelse(ref=="Irenge et al. PLoS NTD 2020",2015,year)) %>%
  mutate(date = as.Date(ISOdate(year, 1, 1))) %>%
  mutate(decade = assign_decade(date)) %>%
  mutate(continent = ifelse(continent=="Oceania","Other",continent)) %>%
  mutate(continent = ifelse(is.na(continent),"Other",continent)) %>%
  mutate(continent = ifelse(continent=="America","Americas",continent)) %>%
  dplyr::select(decade,continent,subregion,country)

# get sequence counts by continent
seq_continent <- seqdata %>%
  count(decade,continent) %>%
  ungroup() %>% as.data.frame

# get sequence counts by African region
seq_region <- seqdata %>%
  filter(continent=="Africa") %>%
  count(decade,subregion) %>%
  ungroup() %>% as.data.frame

# get sequence counts for key countries
seq_country <- seqdata %>%
  filter(is.element(country,c("Cameroon","Niger","Nigeria"))) %>%
  count(decade,country) %>%
  ungroup() %>% as.data.frame

# get case counts by continent
case_continent <- casedata %>%
  group_by(decade,continent) %>%
  summarise(cases = sum(cases,na.rm=TRUE)) %>%
  ungroup() %>% as.data.frame

# get case counts by African region
case_region <- casedata %>%
  filter(continent=="Africa") %>%
  group_by(decade,subregion) %>%
  summarise(cases = sum(cases,na.rm=TRUE)) %>%
  dplyr::select(decade,subregion,cases)

```

```{r plot-cases-seqs-continent, echo=FALSE, fig.height=5, fig.width=8}

seq_prop <- seq_continent %>% 
  group_by(decade) %>% 
  mutate(seq_pct = round((n/sum(n))*100,2)) %>% 
  ungroup() %>% as.data.frame

case_prop <- case_continent %>% 
  group_by(decade) %>% 
  mutate(case_pct = round((cases/sum(cases))*100,2)) %>% 
  ungroup() %>% as.data.frame

d1 <- full_join(case_prop,seq_prop,by=c("continent","decade")) %>%
  dplyr::select(decade,continent,case_pct,seq_pct)
d1 <- melt(d1,id.vars=c('decade','continent'))
d1 <- d1 %>% mutate(variable = factor(variable, levels = c("case_pct", "seq_pct")))

ggplot(data = d1, aes(continent, value, fill = variable)) +
  geom_bar(stat='identity', position='dodge', width=0.6) +
  scale_fill_manual(values=c("light blue","gray40"),labels=c("% reported cases","% sequences")) +
  scale_x_discrete(labels=c("Africa","Americas","Asia","Europe","Other")) +
  scale_y_continuous(limits=c(0,100),breaks=c(0,20,40,60,80,100),
                     labels=c("0%","20%","40%","60%","80%","100%")) +
  facet_wrap(~ decade, nrow = 1) +
  theme_bw() +
  theme(legend.position="bottom",
        legend.title=element_blank(),
        axis.title.y=element_blank(),
        axis.title.x=element_blank(),
        axis.text.x = element_text(angle = 90, vjust = 0.5, hjust=1))

```

```{r plot-cases-seqs-afr-region, echo=FALSE, fig.height=5, fig.width=8}

seq_prop <- seq_region %>% 
  group_by(decade) %>% 
  mutate(seq_pct = round((n/sum(n))*100,2)) %>% 
  ungroup() %>% as.data.frame

case_prop <- case_region %>% 
  group_by(decade) %>% 
  mutate(case_pct = round((cases/sum(cases))*100,2)) %>% 
  ungroup() %>% as.data.frame

d1 <- full_join(case_prop,seq_prop,by=c("subregion","decade")) %>%
  dplyr::select(decade,subregion,case_pct,seq_pct)
d1 <- melt(d1,id.vars=c('decade','subregion'))
d1 <- d1 %>% mutate(variable = factor(variable, levels = c("case_pct", "seq_pct")))

ggplot(data = d1, aes(subregion, value, fill = variable)) +
  geom_bar(stat='identity', position='dodge', width=0.6) +
  scale_fill_manual(values=c("light blue","gray40"),labels=c("% reported cases","% sequences")) +
  scale_x_discrete(labels=c("Central","Eastern","Northern","Southern","Western")) +
  scale_y_continuous(limit=c(0,60),breaks=c(0,20,40,60),labels=c("0%","20%","40%","60%")) +
  facet_wrap(~ decade, nrow = 1) +
  xlab("African subregion") +
  theme_bw() +
  theme(legend.position="bottom",
        legend.title=element_blank(),
        axis.title.y=element_blank(),
        axis.text.x = element_text(angle = 90, vjust = 0.5, hjust=1))

```

Rscript -e 'library(rmarkdown); rmarkdown::render("source/paper_figures.Rmd", "html_document")'
